# Supplementary material for: Synergy of Human Platelet-Derived Extracellular Vesicles with Secretome Proteins Promotes Regenerative Functions
Source: Biomedicines. 2022 Jan 23;10(2):238. doi: 10.3390/biomedicines10020238 (PMC8869293; doi:10.3390/biomedicines10020238)
Supplement: Supplementary file 1 [file biomedicines-10-00238-s001.zip]

Archive with 1 entries (1 files):
- biomedicines-1543816-supplementary.xlsx
