# Supplementary material for: Synergy of Human Platelet-Derived Extracellular Vesicles with Secretome Proteins Promotes Regenerative Functions
Source: Biomedicines. 2022 Jan 23;10(2):238. doi: 10.3390/biomedicines10020238 (PMC8869293; doi:10.3390/biomedicines10020238)
Supplement: Supplementary file 1 [file biomedicines-10-00238-s001.zip › biomedicines-1543816-supplementary.xlsx]

## Sheet: Table S1 
		log2 fold-change compared to TSEC-EVs + sol.F.
Cluster	Protein	hPL	TFF sol. F	TFF Evs	TSEC Evs	TSEC late	UniProtKB.Gene.Name.ID	Description	Phenotype description	GO terms
1	ACTC1	0.109976	0.10399	-0.114496	0.661027	-0.0657403	P68032	actin alpha cardiac muscle 1	Atrial septal defect ostium secundum type, Familial isolated dilated cardiomyopathy, Left ventricular noncompaction, NON RARE IN EUROPE: Familial isolated hypertrophic cardiomyopathy, ATRIAL SEPTAL DEFECT 5, CARDIOMYOPATHY DILATED 1R, CARDIOMYOPATHY FAMILIAL HYPERTROPHIC 11	_ / _ / GO:0005737_cytoplasm / GO:0005737_cytoplasm / GO:0016020_membrane / GO:0000166_nucleotide binding / GO:0005524_ATP binding / GO:0005524_ATP binding / GO:0005856_cytoskeleton / GO:0005925_focal adhesion / GO:0005615_extracellular space / GO:0030017_sarcomere / GO:0016887_ATPase activity / GO:0005829_cytosol / GO:0070062_extracellular exosome / GO:0072562_blood microparticle / GO:0005884_ac…
1	ADAM10	0.124723	0.0740093	0.106994	1.1204	-0.0153997	O14672	ADAM metallopeptidase domain 10	Reticulate acropigmentation of Kitamura, ALZHEIMER DISEASE 18	GO:0006508_proteolysis / GO:0008237_metallopeptidase activity / GO:0004222_metalloendopeptidase activity / GO:0007219_Notch signaling pathway / GO:0006509_membrane protein ectodomain proteolysis / GO:0010629_negative regulation of gene expression / GO:0008284_positive regulation of cell population proliferation / GO:0043066_negative regulation of apoptotic process / GO:0030335_positive regulation…
1	AMPD2	-0.207474	-0.318441	0.0686849	0.678394	0.0488839
1	ANO6	0.203238	0.269318	-0.0730794	1.57002	0.0182866	Q4KMQ2	anoctamin 6	SCOTT SYNDROME	_ / GO:0007596_blood coagulation / GO:0046983_protein dimerization activity / GO:1902476_chloride transmembrane transport / GO:0061588_calcium activated phospholipid scrambling / GO:0002407_dendritic cell chemotaxis / GO:0030501_positive regulation of bone mineralization / GO:0034767_positive regulation of ion transmembrane transport / GO:1903766_positive regulation of potassium ion export across…
1	ANXA11	-0.0867797	-0.117714	0.00154639	0.985774	0.0593182	P50995	annexin A11	Amyotrophic lateral sclerosis, AMYOTROPHIC LATERAL SCLEROSIS 23	GO:0005509_calcium ion binding / GO:0005544_calcium-dependent phospholipid binding / GO:0003723_RNA binding / GO:0005634_nucleus / GO:0005737_cytoplasm / GO:0005737_cytoplasm / GO:0016020_membrane / GO:0005654_nucleoplasm / GO:0005829_cytosol / GO:0005856_cytoskeleton / GO:0051301_cell division / GO:0005515_protein binding / GO:0007049_cell cycle / GO:0042470_melanosome / GO:0005819_spindle / GO:…
1	ANXA7	-0.173772	-0.249093	0.0800589	0.902002	0.0271887	P20073	annexin A7		GO:0005509_calcium ion binding / GO:0005544_calcium-dependent phospholipid binding / GO:0005634_nucleus / GO:0003723_RNA binding / GO:0016020_membrane / GO:0005515_protein binding / GO:0006914_autophagy / GO:0005634_nucleus / GO:0005737_cytoplasm / GO:0005509_calcium ion binding / GO:0070062_extracellular exosome / GO:0005789_endoplasmic reticulum membrane / GO:0048306_calcium-dependent protein b…
1	APOB	-0.874985	-1.02329	0.231778	0.912793	0.0203438
1	ARF1	0.255119	0.267285	0.101353	0.70852	-0.0144168	P84077	ADP ribosylation factor 1	Periventricular nodular heterotopia, PERIVENTRICULAR NODULAR HETEROTOPIA 8, ARF1-related developmental disorder monoallelic	GO:0005525_GTP binding / GO:0003723_RNA binding / GO:0005737_cytoplasm / GO:0016020_membrane / GO:0015031_protein transport / GO:0000166_nucleotide binding / GO:0005794_Golgi apparatus / GO:0005925_focal adhesion / GO:0030054_cell junction / GO:0016192_vesicle-mediated transport / GO:0005515_protein binding / GO:0045202_synapse / GO:0043005_neuron projection / GO:0048471_perinuclear region of cyt…
1	ARF4	-0.782382	-1.1836	0.120673	0.885817	0.0524456	P18085	ADP ribosylation factor 4		GO:0005525_GTP binding / GO:0016020_membrane / GO:0016020_membrane / GO:0015031_protein transport / GO:0000166_nucleotide binding / GO:0043066_negative regulation of apoptotic process / GO:0005794_Golgi apparatus / GO:0005525_GTP binding / GO:0005829_cytosol / GO:0016192_vesicle-mediated transport / GO:0005515_protein binding / GO:0005886_plasma membrane / GO:0006886_intracellular protein transpo…
1	ARF6	-0.114151	-0.0822899	-0.031904	0.501052	-0.0627144	P62330	ADP ribosylation factor 6		GO:0005525_GTP binding / GO:0003924_GTPase activity / GO:1903078_positive regulation of protein localization to plasma membrane / GO:0005737_cytoplasm / GO:0016020_membrane / GO:0016020_membrane / GO:0015031_protein transport / GO:0000166_nucleotide binding / GO:0005886_plasma membrane / GO:0005886_plasma membrane / GO:0005794_Golgi apparatus / GO:0005768_endosome / GO:0005768_endosome / GO:00057…
1	C1QC	-0.630378	-0.866637	0.548325	0.671944	0.0167613	P02747	complement C1q C chain	Immunodeficiency due to a classical component pathway complement deficiency, C1q DEFICIENCY	GO:0005515_protein binding / GO:0005576_extracellular region / GO:0005576_extracellular region / GO:0005581_collagen trimer / GO:0005615_extracellular space / GO:0005515_protein binding / GO:0002376_immune system process / GO:0045087_innate immune response / GO:0006955_immune response / GO:0098883_synapse pruning / GO:0045202_synapse / GO:0098794_postsynapse / GO:0006956_complement activation / G…
1	CAPZB	-0.232036	-0.270649	-0.0170309	1.12206	-0.0916361	P47756	capping actin protein of muscle Z-line subunit beta		GO:0005737_cytoplasm / GO:0051016_barbed-end actin filament capping / GO:0008290_F-actin capping protein complex / GO:0003779_actin binding / GO:0030036_actin cytoskeleton organization / GO:0003779_actin binding / GO:0005856_cytoskeleton / GO:0005856_cytoskeleton / GO:0030017_sarcomere / GO:0005515_protein binding / GO:0051693_actin filament capping / GO:0051015_actin filament binding / GO:000815…
1	CAVIN2	-0.751586	-1.03908	0.130354	0.994322	-0.049203	O95810	caveolae associated protein 2		GO:0005901_caveola / GO:0005737_cytoplasm / GO:0016020_membrane / GO:0005654_nucleoplasm / GO:0005829_cytosol / GO:0005886_plasma membrane / GO:0005901_caveola / GO:0005829_cytosol / GO:0045121_membrane raft / GO:0005515_protein binding / GO:0008289_lipid binding / GO:0005737_cytoplasm / GO:0005737_cytoplasm / GO:0001786_phosphatidylserine binding / GO:0005901_caveola / GO:0005543_phospholipid bi…
1	CCT5	-0.129345	-0.237812	0.0104986	0.516788	0.0206823	P48643	chaperonin containing TCP1 subunit 5	Mutilating hereditary sensory neuropathy with spastic paraplegia, NEUROPATHY HEREDITARY SENSORY WITH SPASTIC PARAPLEGIA AUTOSOMAL RECESSIVE	GO:0005524_ATP binding / GO:0006457_protein folding / GO:0051082_unfolded protein binding / GO:0050821_protein stabilization / GO:0005737_cytoplasm / GO:0000166_nucleotide binding / GO:0005856_cytoskeleton / GO:0005874_microtubule / GO:0005515_protein binding / GO:0016887_ATPase activity / GO:0005815_microtubule organizing center / GO:0006457_protein folding / GO:0005829_cytosol / GO:0070062_extr…
1	CD36	-0.0357789	-0.0461821	-0.0093463	1.47171	-0.0272793	P16671	CD36 molecule	CORONARY HEART DISEASE SUSCEPTIBILITY TO 7, MALARIA SUSCEPTIBILITY TO MALARIA RESISTANCE TO INCLUDED, PLATELET GLYCOPROTEIN IV DEFICIENCY	GO:0016020_membrane / GO:0006955_immune response / GO:0007166_cell surface receptor signaling pathway / GO:1904646_cellular response to amyloid-beta / GO:0010628_positive regulation of gene expression / GO:0005886_plasma membrane / GO:0042953_lipoprotein transport / GO:0042953_lipoprotein transport / GO:0140052_cellular response to oxidised low-density lipoprotein particle stimulus / GO:0010744_p…
1	CD47	-0.22655	-0.433897	0.10505	1.44748	-0.144976	Q08722	CD47 molecule		GO:0005887_integral component of plasma membrane / GO:0070053_thrombospondin receptor activity / GO:0022409_positive regulation of cell-cell adhesion / GO:0050729_positive regulation of inflammatory response / GO:0050766_positive regulation of phagocytosis / GO:0032675_regulation of interleukin-6 production / GO:0032680_regulation of tumor necrosis factor production / GO:0071347_cellular response…
1	CD5L	-0.680992	-0.910087	0.271558	1.1843	-0.0594882	O43866	CD5 molecule like		GO:0016020_membrane / GO:0005044_scavenger receptor activity / GO:0005737_cytoplasm / GO:0006915_apoptotic process / GO:0005576_extracellular region / GO:0005576_extracellular region / GO:0002376_immune system process / GO:0006954_inflammatory response / GO:0006897_endocytosis / GO:0005886_plasma membrane / GO:0004252_serine-type endopeptidase activity / GO:0072562_blood microparticle / GO:000561…
1	CD9	-0.203506	-0.126598	0.0393737	2.13845	-0.135379	P21926	CD9 molecule		GO:0016021_integral component of membrane / GO:0005515_protein binding / GO:0016020_membrane / GO:0016020_membrane / GO:0005886_plasma membrane / GO:0005886_plasma membrane / GO:0007155_cell adhesion / GO:0007155_cell adhesion / GO:0005576_extracellular region / GO:0005925_focal adhesion / GO:0005615_extracellular space / GO:0005886_plasma membrane / GO:0005887_integral component of plasma membra…
1	CDC42	-0.0756347	-0.342376	0.0474051	0.667456	0.090128	P60953	cell division cycle 42	Macrothrombocytopenia-lymphedema-developmental delay-facial dysmorphism-camptodactyly syndrome, Takenouchi-Kosaki syndrome, CDC42-related Neurodevelopmental Disorder	GO:0005525_GTP binding / GO:0003924_GTPase activity / GO:0007264_small GTPase mediated signal transduction / GO:0005515_protein binding / GO:0005737_cytoplasm / GO:0005737_cytoplasm / GO:0016020_membrane / GO:0016020_membrane / GO:0016020_membrane / GO:0016020_membrane / GO:0000166_nucleotide binding / GO:0005886_plasma membrane / GO:0005886_plasma membrane / GO:0016787_hydrolase activity / GO:00…
1	CLTC	-0.0921269	-0.125935	0.077243	0.629307	0.0544386	Q00610	clathrin heavy chain	Autosomal dominant non-syndromic intellectual disability, Inflammatory myofibroblastic tumor, MiT family translocation renal cell carcinoma, Undetermined early-onset epileptic encephalopathy, MENTAL RETARDATION AUTOSOMAL DOMINANT 56, Epilepsy and intellectual disability	GO:0005515_protein binding / GO:0006886_intracellular protein transport / GO:0016192_vesicle-mediated transport / GO:0005198_structural molecule activity / GO:0030130_clathrin coat of trans-Golgi network vesicle / GO:0030132_clathrin coat of coated pit / GO:0032051_clathrin light chain binding / GO:0071439_clathrin complex / GO:0005515_protein binding / GO:0003723_RNA binding / GO:0005737_cytopla…
1	COPA	-0.0506556	-0.136154	0.133181	0.51951	0.0703872	P53621	COPI coat complex subunit alpha	Autoimmune interstitial lung disease-arthritis syndrome, AUTOIMMUNE INTERSTITIAL LUNG JOINT AND KIDNEY DISEASE	GO:0005515_protein binding / GO:0006886_intracellular protein transport / GO:0016192_vesicle-mediated transport / GO:0005198_structural molecule activity / GO:0030117_membrane coat / GO:0030126_COPI vesicle coat / GO:0005737_cytoplasm / GO:0016020_membrane / GO:0016020_membrane / GO:0015031_protein transport / GO:0005794_Golgi apparatus / GO:0007165_signal transduction / GO:0005576_extracellular …
1	COPB2	-0.112559	-0.0780303	-0.0639493	0.495928	0.00183012	P35606	COPI coat complex subunit beta 2	Autosomal recessive primary microcephaly, MICROCEPHALY 19 PRIMARY AUTOSOMAL RECESSIVE	_ / _ / _ / _ / _ / GO:0005515_protein binding / GO:0006886_intracellular protein transport / GO:0016192_vesicle-mediated transport / GO:0005198_structural molecule activity / GO:0030117_membrane coat / _ / GO:0005515_protein binding / GO:0006886_intracellular protein transport / GO:0016192_vesicle-mediated transport / GO:0005198_structural molecule activity / GO:0030117_membrane coat / GO:000551…
1	DNM2	0.0381866	-0.054876	0.0251492	0.50029	-0.0476088	P50570	dynamin 2	Autosomal dominant Charcot-Marie-Tooth disease type 2M, Autosomal dominant centronuclear myopathy, Autosomal dominant intermediate Charcot-Marie-Tooth disease type B, Fetal akinesia-cerebral and retinal hemorrhage syndrome, CHARCOT-MARIE-TOOTH DISEASE DOMINANT INTERMEDIATE B, Lethal congenital contracture syndrome 5, MYOPATHY CENTRONUCLEAR 1	_ / _ / _ / GO:0005525_GTP binding / GO:0005874_microtubule / GO:0003924_GTPase activity / GO:0006897_endocytosis / GO:0005737_cytoplasm / GO:0016020_membrane / GO:0005794_Golgi apparatus / GO:0000166_nucleotide binding / GO:0005829_cytosol / GO:0016787_hydrolase activity / GO:0098793_presynapse / GO:0005856_cytoskeleton / GO:0005925_focal adhesion / GO:0005525_GTP binding / GO:0031410_cytoplasmi…
1	DSTN	0.398309	0.395753	-0.0291277	0.96784	-0.0191711	P60981	destrin, actin depolymerizing factor		GO:0015629_actin cytoskeleton / GO:0003779_actin binding / GO:0030042_actin filament depolymerization / GO:0051014_actin filament severing / GO:0030836_positive regulation of actin filament depolymerization / GO:0005515_protein binding / GO:0005737_cytoplasm / GO:0051015_actin filament binding / GO:0051015_actin filament binding / GO:0070062_extracellular exosome / GO:0015629_actin cytoskeleton /…
1	DUSP29	-0.596696	-1.12667	0.348413	1.5941	-0.251494	Q68J44	dual specificity phosphatase 29		GO:0016791_phosphatase activity / GO:0004725_protein tyrosine phosphatase activity / GO:0006470_protein dephosphorylation / GO:0016311_dephosphorylation / GO:0008138_protein tyrosine/serine/threonine phosphatase activity / GO:0005634_nucleus / GO:0005634_nucleus / GO:0005737_cytoplasm / GO:0005737_cytoplasm / GO:0016787_hydrolase activity / GO:0042803_protein homodimerization activity / GO:000472…
1	EEF1D	-0.00765834	-0.0574883	-0.00440594	0.504228	0.381055	P29692	eukaryotic translation elongation factor 1 delta		_ / _ / GO:0003746_translation elongation factor activity / GO:0006414_translational elongation / GO:0005853_eukaryotic translation elongation factor 1 complex / GO:0005634_nucleus / GO:0005634_nucleus / GO:0005737_cytoplasm / GO:0006412_translation / GO:0005783_endoplasmic reticulum / GO:0005654_nucleoplasm / GO:0005829_cytosol / GO:0001650_fibrillar center / GO:0003677_DNA binding / GO:0050790_…
1	EEF1G	0.106895	0.104839	0.0131714	1.2503	-0.0586846	P26641	eukaryotic translation elongation factor 1 gamma		GO:0005515_protein binding / GO:0003746_translation elongation factor activity / GO:0006414_translational elongation / GO:0006749_glutathione metabolic process / GO:0005737_cytoplasm / GO:0005634_nucleus / GO:0016020_membrane / GO:0006412_translation / GO:0005783_endoplasmic reticulum / GO:0005515_protein binding / GO:0005634_nucleus / GO:0005737_cytoplasm / GO:0005829_cytosol / GO:0045296_cadher…
1	EHD3	-0.0174863	-0.0717653	0.0448724	0.535916	-0.00685102	Q9NZN3	EH domain containing 3		GO:0005515_protein binding / GO:0005525_GTP binding / GO:0005509_calcium ion binding / GO:0032456_endocytic recycling / GO:0005737_cytoplasm / GO:0016020_membrane / GO:0015031_protein transport / GO:0046872_metal ion binding / GO:0000166_nucleotide binding / GO:0005524_ATP binding / GO:0005886_plasma membrane / GO:0005929_cilium / GO:0005768_endosome / GO:0005925_focal adhesion / GO:0042995_cell …
1	ESAM	0.076544	-0.198137	0.0673829	0.706698	0.0480571	Q96AP7	endothelial cell adhesion molecule		GO:0098609_cell-cell adhesion / GO:0005886_plasma membrane / GO:0005515_protein binding / GO:0016020_membrane / GO:0016021_integral component of membrane / GO:0005886_plasma membrane / GO:0007155_cell adhesion / GO:0005912_adherens junction / GO:0030054_cell junction / GO:0050900_leukocyte migration / GO:0005886_plasma membrane / GO:0005923_bicellular tight junction / GO:0035633_maintenance of bl…
1	F11R	0.190806	0.264586	-0.104742	1.04003	-0.00947449	Q9Y624	F11 receptor		GO:0007155_cell adhesion / GO:0051497_negative regulation of stress fiber assembly / GO:0005886_plasma membrane / GO:0005515_protein binding / GO:0016020_membrane / GO:0016021_integral component of membrane / GO:0005886_plasma membrane / GO:0030054_cell junction / GO:0016032_viral process / GO:0046718_viral entry into host cell / GO:0050900_leukocyte migration / GO:0005886_plasma membrane / GO:00…
1	F5	-0.240221	-0.551485	0.266391	1.18325	0.126533	P12259	coagulation factor V	BUDD-CHIARI SYNDROME, Cerebral sinovenous thrombosis, Congenital factor V deficiency, East Texas bleeding disorder, NON RARE IN EUROPE: Non rare thrombophilia, FACTOR V DEFICIENCY, PREGNANCY LOSS RECURRENT SUSCEPTIBILITY TO 1, STROKE ISCHEMIC, THROMBOPHILIA DUE TO ACTIVATED PROTEIN C RESISTANCE	GO:0005507_copper ion binding / GO:0007596_blood coagulation / GO:0016020_membrane / GO:0046872_metal ion binding / GO:0005576_extracellular region / GO:0005576_extracellular region / GO:0007599_hemostasis / GO:0005576_extracellular region / GO:0005886_plasma membrane / GO:0005515_protein binding / GO:0043687_post-translational protein modification / GO:0007596_blood coagulation / GO:0002576_plat…
1	FCN2	-0.569429	-0.876799	0.277618	1.62072	-0.0712529	Q15485	ficolin 2		GO:0046872_metal ion binding / GO:0030246_carbohydrate binding / GO:0005576_extracellular region / GO:0005581_collagen trimer / GO:0005515_protein binding / GO:0002376_immune system process / GO:0045087_innate immune response / GO:0005615_extracellular space / GO:0006956_complement activation / GO:0005576_extracellular region / GO:0003823_antigen binding / GO:0050830_defense response to Gram-posi…
1	FERMT3	0.107488	0.0625309	0.0529356	0.623314	0.0168235	Q86UX7	fermitin family member 3	Leukocyte adhesion deficiency type III, LEUKOCYTE ADHESION DEFICIENCY TYPE III	GO:0007229_integrin-mediated signaling pathway / GO:0007229_integrin-mediated signaling pathway / GO:0016020_membrane / GO:0007155_cell adhesion / GO:0030054_cell junction / GO:0042995_cell projection / GO:0005515_protein binding / GO:0007229_integrin-mediated signaling pathway / GO:0005576_extracellular region / GO:0002102_podosome / GO:0002102_podosome / GO:0070062_extracellular exosome / GO:00…
1	FGA	0.0385465	-0.250548	0.191408	0.984164	-0.0186116	P02671	fibrinogen alpha chain	AFib amyloidosis, Familial afibrinogenemia, Familial dysfibrinogenemia, Familial hypodysfibrinogenemia, Familial hypofibrinogenemia, AFIBRINOGENEMIA CONGENITAL HYPOFIBRINOGENEMIA CONGENITAL INCLUDED, AMYLOIDOSIS FAMILIAL VISCERAL, DYSFIBRINOGENEMIA CONGENITALHYPODYSFIBRINOGENEMIA CONGENITAL INCLUDED	GO:0030168_platelet activation / GO:0007596_blood coagulation / GO:0005102_signaling receptor binding / GO:0051258_protein polymerization / GO:0005577_fibrinogen complex / GO:0005615_extracellular space / GO:0050714_positive regulation of protein secretion / GO:2000352_negative regulation of endothelial cell apoptotic process / GO:0070374_positive regulation of ERK1 and ERK2 cascade / GO:0046872_…
1	FGB	-0.154499	-0.403618	0.131056	0.914272	-0.0546172	P02675	fibrinogen beta chain	Familial afibrinogenemia, Familial dysfibrinogenemia, Familial hypodysfibrinogenemia, Familial hypofibrinogenemia, AFIBRINOGENEMIA CONGENITAL HYPOFIBRINOGENEMIA CONGENITAL INCLUDED, DYSFIBRINOGENEMIA CONGENITALHYPODYSFIBRINOGENEMIA CONGENITAL INCLUDED	GO:0030168_platelet activation / GO:0007596_blood coagulation / GO:0005102_signaling receptor binding / GO:0051258_protein polymerization / GO:0005577_fibrinogen complex / GO:0005615_extracellular space / GO:0050714_positive regulation of protein secretion / GO:2000352_negative regulation of endothelial cell apoptotic process / GO:0070374_positive regulation of ERK1 and ERK2 cascade / GO:0005783_…
1	FTH1	-0.169186	-0.463431	0.143486	1.55721	-0.0473076	P02794	ferritin heavy chain 1	FTH1-related iron overload, HEMOCHROMATOSIS TYPE 5	GO:0008199_ferric iron binding / GO:0006826_iron ion transport / GO:0006879_cellular iron ion homeostasis / GO:0008199_ferric iron binding / GO:0006826_iron ion transport / GO:0006879_cellular iron ion homeostasis / GO:0008199_ferric iron binding / GO:0006826_iron ion transport / GO:0006879_cellular iron ion homeostasis / GO:0046872_metal ion binding / GO:0008199_ferric iron binding / GO:0006826_…
1	GAPDH	-0.200034	-0.318201	0.0890295	0.594826	-0.0209957	P04406	glyceraldehyde-3-phosphate dehydrogenase		_ / GO:0055114_oxidation-reduction process / GO:0050661_NADP binding / GO:0051287_NAD binding / GO:0006006_glucose metabolic process / GO:0016620_oxidoreductase activity, acting on the aldehyde or oxo group of donors, NAD or NADP as acceptor / GO:0005634_nucleus / GO:0005634_nucleus / GO:0005634_nucleus / GO:0005737_cytoplasm / GO:0005737_cytoplasm / GO:0005737_cytoplasm / GO:0016020_membrane / G…
1	GIT1	-0.53241	0.277355	-0.003002	2.53219	-0.476607	Q9Y2X7	GIT ArfGAP 1		_ / GO:0005515_protein binding / GO:0005096_GTPase activator activity / GO:0005737_cytoplasm / GO:0016020_membrane / GO:0046872_metal ion binding / GO:0005829_cytosol / GO:0005739_mitochondrion / GO:0005925_focal adhesion / GO:0005925_focal adhesion / GO:0043547_positive regulation of GTPase activity / GO:0005515_protein binding / GO:0005813_centrosome / GO:0005829_cytosol / GO:0071222_cellular r…
1	GNAI2	-0.206585	-0.226958	-0.0264442	0.6505	-0.00653043	P04899	G protein subunit alpha i2	VENTRICULAR TACHYCARDIA FAMILIAL	GO:0007186_G protein-coupled receptor signaling pathway / GO:0007165_signal transduction / GO:0005525_GTP binding / GO:0003924_GTPase activity / GO:0031683_G-protein beta/gamma-subunit complex binding / GO:0019001_guanyl nucleotide binding / GO:0007188_adenylate cyclase-modulating G protein-coupled receptor signaling pathway / GO:0008284_positive regulation of cell population proliferation / GO:0…
1	GNB1	-0.205555	-0.413185	0.11434	0.903874	0.0298606	P62873	G protein subunit beta 1	Global developmental delay-neuro-ophthalmological abnormalities-seizures-intellectual disability syndrome, LEUKEMIA ACUTE LYMPHOBLASTIC, MENTAL RETARDATION AUTOSOMAL DOMINANT 42, Severe Neurodevelopmental Disability Hypotonia and Seizures	GO:0005515_protein binding / GO:0007165_signal transduction / GO:0005765_lysosomal membrane / GO:0005515_protein binding / GO:0045202_synapse / GO:0005737_cytoplasm / GO:0002862_negative regulation of inflammatory response to antigenic stimulus / GO:0005886_plasma membrane / GO:0007186_G protein-coupled receptor signaling pathway / GO:0005834_heterotrimeric G-protein complex / GO:0005829_cytosol …
1	GP1BB	0.0630109	0.0599251	-0.0318136	0.907298	0.0360001	P13224	glycoprotein Ib platelet subunit beta	22q11.2 Deletion Syndrome, Autosomal dominant macrothrombocytopenia, BERNARD-SOULIER SYNDROME, Fetal and neonatal alloimmune thrombocytopenia	GO:0016020_membrane / GO:0016021_integral component of membrane / GO:0007155_cell adhesion / GO:0005515_protein binding / GO:0007596_blood coagulation / GO:0007599_hemostasis / GO:0005886_plasma membrane / GO:0042802_identical protein binding / GO:0030168_platelet activation / GO:0005887_integral component of plasma membrane / GO:0007166_cell surface receptor signaling pathway / GO:0007596_blood …
1	GPX1	-0.316496	-0.548662	0.199897	0.773542	0.0780408	P07203	glutathione peroxidase 1	GLUTATHIONE PEROXIDASE DEFICIENCY	GO:0055114_oxidation-reduction process / GO:0004602_glutathione peroxidase activity / GO:0006979_response to oxidative stress / GO:0005737_cytoplasm / GO:0043154_negative regulation of cysteine-type endopeptidase activity involved in apoptotic process / GO:0005737_cytoplasm / GO:0016491_oxidoreductase activity / GO:0098869_cellular oxidant detoxification / GO:0004601_peroxidase activity / GO:0005…
1	HSD17B4	0.138736	0.0459121	0.0957202	1.33548	0.0197455	P51659	hydroxysteroid 17-beta dehydrogenase 4	Bifunctional enzyme deficiency, Perrault syndrome, D-BIFUNCTIONAL PROTEIN DEFICIENCY, PERRAULT SYNDROME 1	_ / _ / _ / GO:0055114_oxidation-reduction process / GO:0016491_oxidoreductase activity / GO:0055114_oxidation-reduction process / GO:0016491_oxidoreductase activity / _ / GO:0055114_oxidation-reduction process / GO:0016491_oxidoreductase activity / GO:0055114_oxidation-reduction process / GO:0016491_oxidoreductase activity / GO:0016020_membrane / GO:0016853_isomerase activity / GO:0016829_lyase …
1	IGHM	-0.602652	-0.590629	0.326972	1.41838	-0.059487	P01871	immunoglobulin heavy constant mu	, Autosomal agammaglobulinemia	GO:0016020_membrane / GO:0016021_integral component of membrane / GO:0005886_plasma membrane / GO:0005576_extracellular region / GO:0005615_extracellular space / GO:0005615_extracellular space / GO:0002376_immune system process / GO:0045087_innate immune response / GO:0002250_adaptive immune response / GO:0002250_adaptive immune response / GO:0009986_cell surface / GO:0019814_immunoglobulin compl…
1	IGHV1-46	-0.741677	-1.17884	0.433765	0.773588	0.220084	P01743	immunoglobulin heavy variable 1-46		GO:0016020_membrane / GO:0005886_plasma membrane / GO:0005576_extracellular region / GO:0005576_extracellular region / GO:0002376_immune system process / GO:0006955_immune response / GO:0002250_adaptive immune response / GO:0019814_immunoglobulin complex / GO:0009897_external side of plasma membrane / GO:0002862_negative regulation of inflammatory response to antigenic stimulus / GO:0006898_recep…
1	IGHV2-70D	-0.289722	-0.31288	0.182776	0.569995	0.00525451	A0A0C4DH43	immunoglobulin heavy variable 2-70D		GO:0016020_membrane / GO:0005886_plasma membrane / GO:0005576_extracellular region / GO:0002376_immune system process / GO:0002250_adaptive immune response / GO:0019814_immunoglobulin complex / GO:0009897_external side of plasma membrane / GO:0003823_antigen binding / GO:0034987_immunoglobulin receptor binding / GO:0006910_phagocytosis, recognition / GO:0006911_phagocytosis, engulfment / GO:00069…
1	IGHV3-72	-0.377012	-0.539539	0.176812	0.616478	0.0460304	A0A0B4J1Y9	immunoglobulin heavy variable 3-72		GO:0016020_membrane / GO:0005886_plasma membrane / GO:0005576_extracellular region / GO:0002376_immune system process / GO:0002250_adaptive immune response / GO:0019814_immunoglobulin complex / GO:0009897_external side of plasma membrane / GO:0003823_antigen binding / GO:0034987_immunoglobulin receptor binding / GO:0006910_phagocytosis, recognition / GO:0006911_phagocytosis, engulfment / GO:00069…
1	IGHV3-74	-0.206403	-0.315443	0.263801	1.08985	-0.070174	A0A0B4J1X5	immunoglobulin heavy variable 3-74		GO:0016020_membrane / GO:0005886_plasma membrane / GO:0005576_extracellular region / GO:0002376_immune system process / GO:0002250_adaptive immune response / GO:0019814_immunoglobulin complex / GO:0009897_external side of plasma membrane / GO:0003823_antigen binding / GO:0034987_immunoglobulin receptor binding / GO:0006910_phagocytosis, recognition / GO:0006911_phagocytosis, engulfment / GO:00069…
1	IGKV4-1	0.0372825	-0.0064623	0.0179982	0.546801	-0.00460823	P06312	immunoglobulin kappa variable 4-1		GO:0016020_membrane / GO:0005886_plasma membrane / GO:0005576_extracellular region / GO:0005576_extracellular region / GO:0002376_immune system process / GO:0006955_immune response / GO:0002250_adaptive immune response / GO:0006955_immune response / GO:0005615_extracellular space / GO:0019814_immunoglobulin complex / GO:0002862_negative regulation of inflammatory response to antigenic stimulus / …
1	IGLV2-18	-0.153788	-0.113431	0.0518772	0.52167	-0.0541368	A0A075B6J9	immunoglobulin lambda variable 2-18		GO:0016020_membrane / GO:0005886_plasma membrane / GO:0005576_extracellular region / GO:0002376_immune system process / GO:0002250_adaptive immune response / GO:0006955_immune response / GO:0005615_extracellular space / GO:0019814_immunoglobulin complex
1	IGLV9-49	0.0631517	-0.0797398	0.024862	0.48755	-0.0174021	A0A0B4J1Y8	immunoglobulin lambda variable 9-49		GO:0016020_membrane / GO:0005886_plasma membrane / GO:0005576_extracellular region / GO:0002376_immune system process / GO:0002250_adaptive immune response / GO:0006955_immune response / GO:0005615_extracellular space / GO:0019814_immunoglobulin complex
1	IL1RAP	-0.237325	-0.762807	0.207071	1.02268	0.00666881	Q9NPH3	interleukin 1 receptor accessory protein		GO:0005515_protein binding / GO:0007165_signal transduction / GO:0004908_interleukin-1 receptor activity / GO:0016020_membrane / GO:0016020_membrane / GO:0016021_integral component of membrane / GO:0005886_plasma membrane / GO:0016787_hydrolase activity / GO:0005576_extracellular region / GO:0002376_immune system process / GO:0045087_innate immune response / GO:0006954_inflammatory response / GO:…
1	ILK	-0.353097	-0.480917	0.137165	0.734529	0.0353532	Q13418	integrin linked kinase		GO:0005524_ATP binding / GO:0006468_protein phosphorylation / GO:0004672_protein kinase activity / GO:0005515_protein binding / GO:0005737_cytoplasm / GO:0016020_membrane / GO:0016020_membrane / GO:0000166_nucleotide binding / GO:0004674_protein serine/threonine kinase activity / GO:0004674_protein serine/threonine kinase activity / GO:0016301_kinase activity / GO:0016740_transferase activity / G…
1	ITGA2B	-0.0648447	-0.0462337	-0.00303721	1.49843	-0.125546	P08514	integrin subunit alpha 2b	Autosomal dominant macrothrombocytopenia, Fetal and neonatal alloimmune thrombocytopenia, GLANZMANN THROMBASTHENIA, BLEEDING DISORDER PLATELET-TYPE 16	GO:0007155_cell adhesion / GO:0008305_integrin complex / GO:0016020_membrane / GO:0007229_integrin-mediated signaling pathway / GO:0016020_membrane / GO:0007155_cell adhesion / GO:0007229_integrin-mediated signaling pathway / GO:0007155_cell adhesion / GO:0008305_integrin complex / GO:0016020_membrane / GO:0016021_integral component of membrane / GO:0046872_metal ion binding / GO:0005886_plasma m…
1	ITGA6	-0.0127298	-0.0673721	0.0455116	0.671197	0.0740891	P23229	integrin subunit alpha 6	Junctional epidermolysis bullosa-pyloric atresia syndrome, EPIDERMOLYSIS BULLOSA JUNCTIONALIS WITH PYLORIC ATRESIA, Epidermolysis Bullosa with Pyloric Atresia	GO:0007155_cell adhesion / GO:0008305_integrin complex / GO:0016020_membrane / GO:0007229_integrin-mediated signaling pathway / GO:0007155_cell adhesion / GO:0008305_integrin complex / GO:0030335_positive regulation of cell migration / GO:0045944_positive regulation of transcription by RNA polymerase II / GO:0016020_membrane / GO:0016021_integral component of membrane / GO:0046872_metal ion bindi…
1	ITGB1	0.0507533	0.168867	0.00508666	1.16176	0.0200302	P05556	integrin subunit beta 1		GO:0007155_cell adhesion / GO:0008305_integrin complex / GO:0038023_signaling receptor activity / GO:0007160_cell-matrix adhesion / GO:0007229_integrin-mediated signaling pathway / _ / GO:0007155_cell adhesion / GO:0008305_integrin complex / GO:0038023_signaling receptor activity / GO:0007160_cell-matrix adhesion / GO:0007229_integrin-mediated signaling pathway / GO:0007155_cell adhesion / GO:000…
1	ITGB3	-0.0358058	-0.0523946	-0.00805398	1.33249	-0.0516255	P05106	integrin subunit beta 3	Autosomal dominant macrothrombocytopenia, Fetal and neonatal alloimmune thrombocytopenia, GLANZMANN THROMBASTHENIA, BLEEDING DISORDER PLATELET-TYPE 16, MYOCARDIAL INFARCTION SUSCEPTIBILITY TO MYOCARDIAL INFARCTION SUSCEPTIBILITY TO 1 INCLUDED	GO:0007155_cell adhesion / GO:0008305_integrin complex / GO:0007229_integrin-mediated signaling pathway / GO:0005178_integrin binding / GO:0070527_platelet aggregation / GO:0010595_positive regulation of endothelial cell migration / GO:0030949_positive regulation of vascular endothelial growth factor receptor signaling pathway / GO:0001934_positive regulation of protein phosphorylation / GO:19055…
1	ITGB6	-0.108297	-0.154719	0.0377897	1.80512	-0.11249	P18564	integrin subunit beta 6	Alopecia-intellectual disability syndrome, Hypocalcified amelogenesis imperfecta, Hypoplastic amelogenesis imperfecta, AMELOGENESIS IMPERFECTA TYPE IH	GO:0007155_cell adhesion / GO:0008305_integrin complex / GO:0038023_signaling receptor activity / GO:0007160_cell-matrix adhesion / GO:0007229_integrin-mediated signaling pathway / GO:0005178_integrin binding / GO:0016020_membrane / GO:0016021_integral component of membrane / GO:0005654_nucleoplasm / GO:0005925_focal adhesion / GO:0005925_focal adhesion / GO:0030054_cell junction / GO:0005813_cen…
1	JCHAIN	-0.728609	-0.96796	0.207921	0.726399	-0.0540394	P01591	joining chain of multimeric IgA and IgM		GO:0005576_extracellular region / GO:0005576_extracellular region / GO:0005615_extracellular space / GO:0005615_extracellular space / GO:0042803_protein homodimerization activity / GO:0045087_innate immune response / GO:0006955_immune response / GO:0002250_adaptive immune response / GO:0006898_receptor-mediated endocytosis / GO:0050900_leukocyte migration / GO:0005576_extracellular region / GO:00…
1	KATNAL2	-0.585134	-0.898551	0.114971	1.46687	-0.31446	Q8IYT4	katanin catalytic subunit A1 like 2		GO:0005524_ATP binding / GO:0016887_ATPase activity / GO:0005524_ATP binding / GO:0005515_protein binding / GO:0016887_ATPase activity / GO:0005515_protein binding / GO:0005524_ATP binding / GO:0016887_ATPase activity / GO:0005737_cytoplasm / GO:0005737_cytoplasm / GO:0000166_nucleotide binding / GO:0016853_isomerase activity / GO:0005856_cytoskeleton / GO:0005874_microtubule / GO:0005874_microtu…
1	KTN1	-0.108789	-0.0896058	0.0517084	0.722866	0.0908109	Q86UP2	kinectin 1		GO:0015031_protein transport / GO:0007018_microtubule-based movement / GO:0030176_integral component of endoplasmic reticulum membrane / GO:0019894_kinesin binding / GO:0016020_membrane / GO:0016021_integral component of membrane / _ / GO:0015031_protein transport / GO:0007018_microtubule-based movement / GO:0030176_integral component of endoplasmic reticulum membrane / GO:0019894_kinesin binding…
1	LGALS3BP	-0.385989	-0.567044	0.303676	0.690286	0.0919681	Q08380	galectin 3 binding protein		GO:0016020_membrane / GO:0005044_scavenger receptor activity / GO:0006897_endocytosis / GO:0005515_protein binding / GO:0016020_membrane / GO:0005044_scavenger receptor activity / GO:0007155_cell adhesion / GO:0005576_extracellular region / GO:0005615_extracellular space / GO:0005615_extracellular space / GO:0005515_protein binding / GO:0006897_endocytosis / GO:0005615_extracellular space / GO:00…
1	LIMS1	-0.375978	-0.547237	0.102802	0.907448	0.00786428	P48059	LIM zinc finger domain containing 1		GO:0046872_metal ion binding / GO:0016020_membrane / GO:0046872_metal ion binding / GO:0005886_plasma membrane / GO:0008270_zinc ion binding / GO:0005925_focal adhesion / GO:0005925_focal adhesion / GO:0005925_focal adhesion / GO:0030054_cell junction / GO:0005515_protein binding / GO:0048471_perinuclear region of cytoplasm / GO:0005737_cytoplasm / GO:0043547_positive regulation of GTPase activit…
1	LPA	-0.0652473	-0.0874695	0.138003	1.21279	0.0245343
1	LRRFIP2	0.0286871	-0.0836608	0.0674811	1.36584	-0.111181	Q9Y608	LRR binding FLII interacting protein 2		GO:0006355_regulation of transcription, DNA-templated / GO:0016055_Wnt signaling pathway / GO:0005515_protein binding / GO:0008150_biological_process / GO:0005575_cellular_component / GO:0030275_LRR domain binding / GO:0006355_regulation of transcription, DNA-templated / GO:0016055_Wnt signaling pathway / GO:0005515_protein binding / GO:0008150_biological_process / GO:0005575_cellular_component /…
1	MAPRE2	-0.322439	-0.382666	0.183189	0.658272	0.100938	Q15555	microtubule associated protein RP/EB family member 2	Multiple benign circumferential skin creases on limbs, Skin creases congenital symmetric circumferential 2, Circumferential Skin Creases Kunze Type	GO:0005515_protein binding / GO:0008017_microtubule binding / GO:0008017_microtubule binding / _ / GO:0005515_protein binding / GO:0008017_microtubule binding / GO:0005515_protein binding / GO:0008017_microtubule binding / GO:0005737_cytoplasm / GO:0005737_cytoplasm / GO:0005856_cytoskeleton / GO:0051301_cell division / GO:0005874_microtubule / GO:0005515_protein binding / GO:0007049_cell cycle /…
1	MMRN1	0.100247	0.0657034	0.0585817	1.01203	-0.0339002	Q13201	multimerin 1		GO:0005515_protein binding / GO:0005509_calcium ion binding / GO:0007596_blood coagulation / GO:0005576_extracellular region / GO:0005576_extracellular region / GO:0062023_collagen-containing extracellular matrix / GO:0005515_protein binding / GO:0007155_cell adhesion / GO:0002576_platelet degranulation / GO:0007596_blood coagulation / GO:0031093_platelet alpha granule lumen / GO:0005201_extracel…
1	MSN	0.112007	0.231839	-0.104759	0.78814	-0.062933	P26038	moesin	Combined immunodeficiency due to Moesin deficiency, IMMUNODEFICIENCY 50	GO:0005856_cytoskeleton / GO:0008092_cytoskeletal protein binding / _ / _ / _ / _ / GO:0005856_cytoskeleton / GO:0008092_cytoskeletal protein binding / GO:0003779_actin binding / GO:0045177_apical part of cell / GO:0005634_nucleus / GO:0005737_cytoplasm / GO:0005737_cytoplasm / GO:0016020_membrane / GO:0005886_plasma membrane / GO:0005886_plasma membrane / GO:0005856_cytoskeleton / GO:0005925_foc…
1	MVP	0.0796944	0.0569047	-0.0116958	0.954779	0.0599474	Q14764	major vault protein		_ / GO:0005634_nucleus / GO:0005634_nucleus / GO:0051028_mRNA transport / GO:0005737_cytoplasm / GO:0005737_cytoplasm / GO:0016020_membrane / GO:0015031_protein transport / GO:0005829_cytosol / GO:0005856_cytoskeleton / GO:0005643_nuclear pore / GO:0005515_protein binding / GO:0048471_perinuclear region of cytoplasm / GO:0048471_perinuclear region of cytoplasm / GO:0005634_nucleus / GO:0005737_cy…
1	MYH11	-1.13245	-1.65842	0.199482	1.58554	0.0752605	P35749	myosin heavy chain 11	Aortic aneurysm familial thoracic 4, Megacystis-microcolon-intestinal hypoperistalsis syndrome, Acute myeloid leukemia with abnormal bone marrow eosinophils inv16p13q22 or t16, Familial aortic dissection, Familial thoracic aortic aneurysm and aortic dissection, NON RARE IN EUROPE: Patent arterial duct	GO:0005524_ATP binding / GO:0005515_protein binding / GO:0051015_actin filament binding / GO:0003774_motor activity / GO:0016459_myosin complex / GO:0000166_nucleotide binding / GO:0003779_actin binding / GO:0005515_protein binding / GO:0042470_melanosome / GO:0005516_calmodulin binding / GO:0005829_cytosol / GO:0070062_extracellular exosome / GO:0032982_myosin filament / GO:0006936_muscle contra…
1	MYH14	-0.256774	-0.330913	0.230506	2.88669	-0.170808	Q7Z406	myosin heavy chain 14	Autosomal dominant non-syndromic sensorineural deafness type DFNA, Low isolated anorectal malformation, Peripheral neuropathy-myopathy-hoarseness-hearing loss syndrome, DEAFNESS AUTOSOMAL DOMINANT 4A, PERIPHERAL NEUROPATHY MYOPATHY HOARSENESS AND HEARING LOSS	GO:0005524_ATP binding / GO:0005515_protein binding / GO:0051015_actin filament binding / GO:0003774_motor activity / GO:0016459_myosin complex / GO:0016020_membrane / GO:0000166_nucleotide binding / GO:0003779_actin binding / GO:0007605_sensory perception of sound / GO:0005516_calmodulin binding / GO:0051015_actin filament binding / GO:0016887_ATPase activity / GO:0005829_cytosol / GO:0070062_ex…
1	MYH9	-0.0354302	-0.0648469	0.134318	1.90408	-0.111519	P35579	myosin heavy chain 9	Autosomal dominant non-syndromic sensorineural deafness type DFNA, MYH9-related disease, Nodular fasciitis, DEAFNESS AUTOSOMAL DOMINANT 17, Macrothrombocytopenia and granulocyte inclusions with or without nephritis or sensorineural hearing loss	GO:0005524_ATP binding / GO:0005515_protein binding / GO:0051015_actin filament binding / GO:0003774_motor activity / GO:0016459_myosin complex / GO:0003723_RNA binding / GO:0005634_nucleus / GO:0005737_cytoplasm / GO:0005737_cytoplasm / GO:0016020_membrane / GO:0015031_protein transport / GO:0000166_nucleotide binding / GO:0005886_plasma membrane / GO:0003774_motor activity / GO:0003779_actin bi…
1	MYL12A	-0.0474942	-0.0413518	0.10639	1.44308	-0.0336467	P19105	myosin light chain 12A		GO:0005509_calcium ion binding / GO:0046872_metal ion binding / GO:0016459_myosin complex / GO:0005515_protein binding / GO:0005829_cytosol / GO:0070062_extracellular exosome / GO:0070527_platelet aggregation / GO:0006936_muscle contraction / _ / GO:0005509_calcium ion binding / GO:0046872_metal ion binding / GO:0016459_myosin complex / GO:0005515_protein binding / GO:0005829_cytosol / GO:0070062…
1	MYL6	-0.237192	-0.33287	0.260626	1.25282	-0.349711	P60660	myosin light chain 6		GO:0005509_calcium ion binding / _ / _ / GO:0005509_calcium ion binding / GO:0005509_calcium ion binding / _ / _ / GO:0005509_calcium ion binding / GO:0005509_calcium ion binding / GO:0016020_membrane / GO:0016459_myosin complex / GO:0005515_protein binding / GO:0005829_cytosol / GO:0070062_extracellular exosome / GO:0005903_brush border / GO:0031982_vesicle / GO:0006936_muscle contraction / GO:0…
1	MYO18A	0.158018	0.108905	-0.0107714	1.07506	-0.0740035	Q92614	myosin XVIIIA		GO:0003677_DNA binding / GO:0005524_ATP binding / GO:0005515_protein binding / GO:0051015_actin filament binding / GO:0003774_motor activity / GO:0016459_myosin complex / GO:0006259_DNA metabolic process / GO:0008094_DNA-dependent ATPase activity / GO:0003723_RNA binding / GO:0005737_cytoplasm / GO:0016020_membrane / GO:0000166_nucleotide binding / GO:0005524_ATP binding / GO:0005794_Golgi appara…
1	PARVB	0.0519507	0.0377653	0.0128322	0.64977	-0.0248469	Q9HBI1	parvin beta		GO:0005515_protein binding / GO:0007155_cell adhesion / GO:0003779_actin binding / GO:0031532_actin cytoskeleton reorganization / GO:0005737_cytoplasm / GO:0016020_membrane / GO:0005886_plasma membrane / GO:0005856_cytoskeleton / GO:0005925_focal adhesion / GO:0005925_focal adhesion / GO:0030054_cell junction / GO:0042995_cell projection / GO:0005515_protein binding / GO:0030027_lamellipodium / G…
1	PF4	-0.674286	-0.888916	0.29004	1.06296	-0.100575	P02776	platelet factor 4		GO:0005576_extracellular region / GO:0006935_chemotaxis / GO:0006955_immune response / GO:0030168_platelet activation / GO:0006952_defense response / GO:0008009_chemokine activity / GO:0008201_heparin binding / GO:0030595_leukocyte chemotaxis / GO:0010628_positive regulation of gene expression / GO:0010744_positive regulation of macrophage derived foam cell differentiation / GO:0005737_cytoplasm …
1	PRG4	-0.0976451	-0.220138	0.278666	0.892098	0.0670275	Q92954	proteoglycan 4	Camptodactyly-arthropathy-coxa-vara-pericarditis syndrome, CAMPTODACTYLY-ARTHROPATHY-COXA VARA-PERICARDITIS SYNDROME	GO:0006955_immune response / GO:0005044_scavenger receptor activity / GO:0030247_polysaccharide binding / GO:0005576_extracellular region / GO:0006897_endocytosis / GO:0006955_immune response / GO:0005044_scavenger receptor activity / GO:0030247_polysaccharide binding / GO:0005576_extracellular region / GO:0006897_endocytosis / GO:0006955_immune response / GO:0005044_scavenger receptor activity /…
1	PTPRJ	-0.0709152	-0.134497	-0.0273528	0.903981	0.0638969	Q12913	protein tyrosine phosphatase receptor type J	Colorectal Cancer	GO:0005515_protein binding / GO:0016791_phosphatase activity / GO:0004725_protein tyrosine phosphatase activity / GO:0006470_protein dephosphorylation / GO:0016311_dephosphorylation / GO:0043410_positive regulation of MAPK cascade / GO:0032760_positive regulation of tumor necrosis factor production / GO:0016020_membrane / GO:0016021_integral component of membrane / GO:0005886_plasma membrane / GO…
1	RAB10	-0.197267	-0.211598	-0.0908722	0.685149	-0.0515215	P61026	RAB10, member RAS oncogene family		GO:0005525_GTP binding / GO:0003924_GTPase activity / GO:0005737_cytoplasm / GO:0016020_membrane / GO:0015031_protein transport / GO:0000166_nucleotide binding / GO:0005783_endoplasmic reticulum / GO:0005789_endoplasmic reticulum membrane / GO:0005789_endoplasmic reticulum membrane / GO:0005886_plasma membrane / GO:0005794_Golgi apparatus / GO:0005794_Golgi apparatus / GO:0005929_cilium / GO:0016…
1	RAB11A	0.0649193	0.128271	0.138566	0.590342	0.108484	P62491	RAB11A, member RAS oncogene family	Autosomal dominant non-syndromic intellectual disability, Epilepsy and intellectual disability	_ / _ / _ / GO:0005525_GTP binding / GO:0003924_GTPase activity / GO:0043231_intracellular membrane-bounded organelle / GO:0034451_centriolar satellite / GO:0005525_GTP binding / GO:0003924_GTPase activity / GO:0005525_GTP binding / GO:0003924_GTPase activity / GO:0043231_intracellular membrane-bounded organelle / GO:0034451_centriolar satellite / GO:0005525_GTP binding / GO:0003924_GTPase activi…
1	RAB1B	-0.125139	-0.156246	0.041973	0.610305	0.00270393	Q9H0U4	RAB1B, member RAS oncogene family		GO:0005525_GTP binding / GO:0003924_GTPase activity / GO:0005525_GTP binding / GO:0003924_GTPase activity / GO:0005737_cytoplasm / GO:0016020_membrane / GO:0015031_protein transport / GO:0000166_nucleotide binding / GO:0005525_GTP binding / GO:0005515_protein binding / GO:0006914_autophagy / GO:0048471_perinuclear region of cytoplasm / GO:0034045_phagophore assembly site membrane / GO:0034045_pha…
1	RAB27B	-0.216317	-0.13507	-0.00803961	0.899616	0.0139582	O00194	RAB27B, member RAS oncogene family		GO:0005525_GTP binding / GO:0003924_GTPase activity / GO:0005525_GTP binding / GO:0003924_GTPase activity / GO:0016020_membrane / GO:0000166_nucleotide binding / GO:0016787_hydrolase activity / GO:0005768_endosome / GO:0005770_late endosome / GO:0005770_late endosome / GO:0005525_GTP binding / GO:0005525_GTP binding / GO:1904115_axon cytoplasm / GO:0003924_GTPase activity / GO:0005515_protein bin…
1	RAC2	-0.235415	-0.329245	0.181348	1.19261	0.0904352	P15153	Rac family small GTPase 2	NEUTROPHIL IMMUNODEFICIENCY SYNDROME, IMMUNODEFICIENCY 73A WITH DEFECTIVE NEUTROPHIL CHEMOTAXIS AND LEUKOCYTOSIS, IMMUNODEFICIENCY 73B WITH DEFECTIVE NEUTROPHIL CHEMOTAXIS AND LYMPHOPENIA, IMMUNODEFICIENCY 73C WITH DEFECTIVE NEUTROPHIL CHEMOTAXIS AND HYPOGAMMAGLOBULINEMIA	GO:0005525_GTP binding / GO:0003924_GTPase activity / GO:0007264_small GTPase mediated signal transduction / GO:0005737_cytoplasm / GO:0000166_nucleotide binding / GO:0005925_focal adhesion / GO:0005525_GTP binding / GO:0005829_cytosol / GO:0005515_protein binding / GO:0019887_protein kinase regulator activity / GO:0006935_chemotaxis / GO:0007186_G protein-coupled receptor signaling pathway / GO:…
1	RAP1B	-0.376019	-0.56216	0.0711927	1.18973	-0.0455323	P61224	RAP1B, member of RAS oncogene family	RAP1B-related developmental disorder	GO:0007165_signal transduction / GO:0016020_membrane / GO:0005525_GTP binding / GO:0003924_GTPase activity / GO:0032486_Rap protein signal transduction / GO:0005737_cytoplasm / GO:0016020_membrane / GO:0000166_nucleotide binding / GO:0005886_plasma membrane / GO:0016787_hydrolase activity / GO:0005525_GTP binding / GO:0005829_cytosol / GO:0005829_cytosol / GO:0030054_cell junction / GO:0003924_GT…
1	RHOC	-0.121614	-0.257584	0.11747	0.550045	0.0819423	P08134	ras homolog family member C		GO:0005525_GTP binding / GO:0003924_GTPase activity / GO:0007264_small GTPase mediated signal transduction / GO:0030335_positive regulation of cell migration / GO:0016020_membrane / GO:0000166_nucleotide binding / GO:0005886_plasma membrane / GO:0031334_positive regulation of protein-containing complex assembly / GO:0043297_apical junction assembly / GO:0005634_nucleus / GO:0032420_stereocilium /…
1	ROCK1	0.0425617	0.0522823	0.15377	0.951824	0.0365661	Q13464	Rho associated coiled-coil containing protein kinase 1		GO:0005524_ATP binding / GO:0007165_signal transduction / GO:0006468_protein phosphorylation / GO:0007266_Rho protein signal transduction / GO:0035556_intracellular signal transduction / GO:0004674_protein serine/threonine kinase activity / GO:0004672_protein kinase activity / GO:0030036_actin cytoskeleton organization / GO:1902430_negative regulation of amyloid-beta formation / GO:0010628_positi…
1	ROCK2	-0.378691	-0.554342	0.136632	0.695707	0.0710474	O75116	Rho associated coiled-coil containing protein kinase 2		GO:0005524_ATP binding / GO:0007165_signal transduction / GO:0006468_protein phosphorylation / GO:0007266_Rho protein signal transduction / GO:0006939_smooth muscle contraction / GO:0035556_intracellular signal transduction / GO:0004674_protein serine/threonine kinase activity / GO:0004672_protein kinase activity / GO:0030036_actin cytoskeleton organization / GO:0032956_regulation of actin cytosk…
1	RSU1	-0.0377775	-0.120516	0.0581976	0.695939	0.00525646	Q15404	Ras suppressor protein 1		GO:0005515_protein binding / GO:0005925_focal adhesion / GO:0005515_protein binding / GO:0043547_positive regulation of GTPase activity / GO:0007165_signal transduction / GO:0005829_cytosol / GO:0070062_extracellular exosome / GO:0007165_signal transduction / GO:0010811_positive regulation of cell-substrate adhesion / GO:0005515_protein binding / GO:0005925_focal adhesion / GO:0005515_protein bin…
1	RTN4	-0.0850044	0.0151139	0.0687255	0.90344	0.0960964	Q9NQC3	reticulon 4		GO:0003723_RNA binding / GO:0016020_membrane / GO:0016021_integral component of membrane / GO:0005783_endoplasmic reticulum / GO:0005783_endoplasmic reticulum / GO:0005783_endoplasmic reticulum / GO:0005783_endoplasmic reticulum / GO:0005789_endoplasmic reticulum membrane / GO:0005789_endoplasmic reticulum membrane / GO:0005886_plasma membrane / GO:0006915_apoptotic process / GO:0030054_cell junc…
1	SAR1A	-1.03736	-1.40196	0.0703383	0.837542	-0.00532833	Q9NR31	secretion associated Ras related GTPase 1A		GO:0005525_GTP binding / GO:0006886_intracellular protein transport / GO:0015031_protein transport / GO:0000166_nucleotide binding / GO:0005783_endoplasmic reticulum / GO:0005794_Golgi apparatus / GO:0016192_vesicle-mediated transport / GO:0005515_protein binding / GO:0006886_intracellular protein transport / GO:0006888_endoplasmic reticulum to Golgi vesicle-mediated transport / GO:0070971_endopl…
1	SEPTIN6	-0.259083	-0.337952	0.0825971	1.05058	-0.0415173	Q14141	septin 6		GO:0005525_GTP binding / GO:0031105_septin complex / GO:0005737_cytoplasm / GO:0000166_nucleotide binding / GO:0005929_cilium / GO:0031514_motile cilium / GO:0005856_cytoskeleton / GO:0005525_GTP binding / GO:0051301_cell division / GO:0005694_chromosome / GO:0030154_cell differentiation / GO:0042995_cell projection / GO:0005515_protein binding / GO:0007049_cell cycle / GO:0016032_viral process /…
1	SLC2A3	-0.0854519	-0.128798	0.026871	2.10343	-0.0790092	P11169	solute carrier family 2 member 3	HUNTINGTON DISEASE	GO:0016021_integral component of membrane / GO:0016020_membrane / GO:0022857_transmembrane transporter activity / GO:0055085_transmembrane transport / GO:0005355_glucose transmembrane transporter activity / GO:1904659_glucose transmembrane transport / GO:0005886_plasma membrane / GO:0016021_integral component of membrane / GO:0005886_plasma membrane / GO:0042995_cell projection / GO:0005515_prote…
1	SLC44A1	0.185415	0.219984	0.0549907	1.42007	-0.0509215	Q8WWI5	solute carrier family 44 member 1	NEURODEGENERATION CHILDHOOD-ONSET WITH ATAXIA TREMOR OPTIC ATROPHY AND COGNITIVE DECLINE	GO:0022857_transmembrane transporter activity / GO:0055085_transmembrane transport / GO:0005886_plasma membrane / GO:0016020_membrane / GO:0016020_membrane / GO:0016021_integral component of membrane / GO:0016021_integral component of membrane / GO:0005654_nucleoplasm / GO:0005886_plasma membrane / GO:0005886_plasma membrane / GO:0005739_mitochondrion / GO:0005739_mitochondrion / GO:0005741_mitoc…
1	SPTAN1	0.17541	0.176907	-0.0363669	1.39014	-0.347761	Q13813	spectrin alpha, non-erythrocytic 1	West syndrome, DEVELOPMENTAL AND EPILEPTIC ENCEPHALOPATHY 5, EPILEPTIC ENCEPHALOPATHY EARLY INFANTILE TYPE 5	GO:0005515_protein binding / GO:0005509_calcium ion binding / GO:0005737_cytoplasm / GO:0043231_intracellular membrane-bounded organelle / GO:0046872_metal ion binding / GO:0003779_actin binding / GO:0005856_cytoskeleton / GO:0015630_microtubule cytoskeleton / GO:0005515_protein binding / GO:0007010_cytoskeleton organization / GO:0005938_cell cortex / GO:0005576_extracellular region / GO:0051693_…
1	SRC	-0.00972623	0.0736769	0.00126928	0.694912	0.0080343	P12931	SRC proto-oncogene, non-receptor tyrosine kinase	Hereditary thrombocytopenia with early-onset myelofibrosis, Colorectal Cancer, THROMBOCYTOPENIA 6	_ / GO:0005524_ATP binding / GO:0005515_protein binding / GO:0006468_protein phosphorylation / GO:0004672_protein kinase activity / GO:0004713_protein tyrosine kinase activity / GO:0005634_nucleus / GO:0005737_cytoplasm / GO:0005737_cytoplasm / GO:0016020_membrane / GO:0000166_nucleotide binding / GO:0016301_kinase activity / GO:0016740_transferase activity / GO:0016310_phosphorylation / GO:00430…
1	STOM	0.0658575	0.0914093	-0.0241853	1.1954	-0.0932947	P27105	stomatin		GO:0005886_plasma membrane / GO:0016020_membrane / GO:0005887_integral component of plasma membrane / GO:0005737_cytoplasm / GO:0016020_membrane / GO:0016021_integral component of membrane / GO:0005886_plasma membrane / GO:0005856_cytoskeleton / GO:0005856_cytoskeleton / GO:0031410_cytoplasmic vesicle / GO:0005615_extracellular space / GO:0045121_membrane raft / GO:0045121_membrane raft / GO:0005…
1	STX11	0.203819	0.228406	-0.0387377	1.13911	-0.0997148	O75558	syntaxin 11	Familial hemophagocytic lymphohistiocytosis, HEMOPHAGOCYTIC LYMPHOHISTIOCYTOSIS FAMILIAL 4	GO:0016020_membrane / GO:0005794_Golgi apparatus / GO:0006886_intracellular protein transport / GO:0016192_vesicle-mediated transport / GO:0005484_SNAP receptor activity / GO:0015031_protein transport / GO:0005515_protein binding / GO:0005886_plasma membrane / GO:0006886_intracellular protein transport / GO:0006887_exocytosis / GO:0016021_integral component of membrane / GO:0006906_vesicle fusion…
1	SYTL4	0.132348	-0.156641	-0.195584	1.32518	-0.309184	Q96C24	synaptotagmin like 4		GO:0016020_membrane / GO:0006886_intracellular protein transport / GO:0005543_phospholipid binding / GO:0006887_exocytosis / GO:0046872_metal ion binding / GO:0005886_plasma membrane / GO:0005768_endosome / GO:0031410_cytoplasmic vesicle / GO:0005515_protein binding / GO:0031267_small GTPase binding / GO:0005886_plasma membrane / GO:0005886_plasma membrane / GO:0006887_exocytosis / GO:0030658_tra…
1	THBS1	-0.415216	-0.625183	0.363978	0.71776	0.0159862	P07996	thrombospondin 1		GO:0006954_inflammatory response / GO:0005615_extracellular space / GO:0016525_negative regulation of angiogenesis / GO:0008201_heparin binding / GO:0050840_extracellular matrix binding / GO:0005576_extracellular region / GO:0005515_protein binding / GO:0006954_inflammatory response / GO:0005615_extracellular space / GO:0005509_calcium ion binding / GO:0007155_cell adhesion / GO:0016525_negative …
1	TPP2	-0.0760523	-0.00680803	-0.0223946	0.654001	-0.025492	P29144	tripeptidyl peptidase 2	Autoimmune hemolytic anemia-autoimmune thrombocytopenia-primary immunodeficiency syndrome	GO:0006508_proteolysis / GO:0008236_serine-type peptidase activity / GO:0004252_serine-type endopeptidase activity / GO:0008240_tripeptidyl-peptidase activity / GO:0005654_nucleoplasm / GO:0005829_cytosol / GO:0008233_peptidase activity / GO:0016787_hydrolase activity / GO:0016604_nuclear body / GO:0004177_aminopeptidase activity / GO:0042277_peptide binding / GO:0006508_proteolysis / GO:0004252_…
1	TRIM23	-0.151322	-0.1595	0.06967	0.820945	0.168928	P36406	tripartite motif containing 23		GO:0008270_zinc ion binding / GO:0005525_GTP binding / GO:0005737_cytoplasm / GO:0016020_membrane / GO:0046872_metal ion binding / GO:0000166_nucleotide binding / GO:0016740_transferase activity / GO:0005794_Golgi apparatus / GO:0016567_protein ubiquitination / GO:0005765_lysosomal membrane / GO:0000139_Golgi membrane / GO:0012505_endomembrane system / GO:0005515_protein binding / GO:0005764_lyso…
1	TSPAN33	-0.0574513	0.030596	0.000700266	0.614001	-0.022641	Q86UF1	tetraspanin 33		GO:0016021_integral component of membrane / GO:0005737_cytoplasm / GO:0016020_membrane / GO:0005886_plasma membrane / GO:0005886_plasma membrane / GO:0005912_adherens junction / GO:0030054_cell junction / GO:0046930_pore complex / GO:0005515_protein binding / GO:0005886_plasma membrane / GO:0005887_integral component of plasma membrane / GO:1990000_amyloid fibril formation / GO:0051604_protein ma…
1	TUBA1A	-0.487747	-0.704612	0.150634	0.869385	0.00376901	Q71U36	tubulin alpha 1a	Lissencephaly due to TUBA1A mutation, Tubulinopathy-associated dysgyria, LISSENCEPHALY 3, Intellectual disability, LISSENCEPHALY TYPE 3	GO:0005525_GTP binding / GO:0007017_microtubule-based process / GO:0005874_microtubule / GO:0003924_GTPase activity / GO:0005200_structural constituent of cytoskeleton / GO:0005525_GTP binding / GO:0007017_microtubule-based process / GO:0005874_microtubule / GO:0003924_GTPase activity / GO:0005200_structural constituent of cytoskeleton / GO:0005737_cytoplasm / GO:0000166_nucleotide binding / GO:0…
1	TUBA1B	-0.328783	-0.409416	0.117486	0.735503	0.0167839	P68363	tubulin alpha 1b		GO:0005525_GTP binding / GO:0007017_microtubule-based process / GO:0005874_microtubule / GO:0003924_GTPase activity / GO:0005200_structural constituent of cytoskeleton / GO:0005737_cytoplasm / GO:0000166_nucleotide binding / GO:0005856_cytoskeleton / GO:0015630_microtubule cytoskeleton / GO:0005874_microtubule / GO:0005515_protein binding / GO:0005737_cytoplasm / GO:0005525_GTP binding / GO:00002…
1	TUBA4A	-0.497774	-0.654047	0.143839	0.917334	-0.0175779	P68366	tubulin alpha 4a	Amyotrophic lateral sclerosis 22 with or without frontotemporal dementia	GO:0005525_GTP binding / GO:0007017_microtubule-based process / GO:0005874_microtubule / GO:0003924_GTPase activity / GO:0005200_structural constituent of cytoskeleton / GO:0005737_cytoplasm / GO:0000166_nucleotide binding / GO:0005856_cytoskeleton / GO:0015630_microtubule cytoskeleton / GO:0005874_microtubule / GO:0005515_protein binding / GO:0005737_cytoplasm / GO:0005576_extracellular region /…
1	TUBA8	-0.309249	-0.49513	0.0590639	0.598534	0.0589792	Q9NY65	tubulin alpha 8	POLYMICROGYRIA WITH OPTIC NERVE HYPOPLASIA, CORTICAL DYSPLASIA COMPLEX WITH OTHER BRAIN MALFORMATIONS 8	GO:0005525_GTP binding / GO:0007017_microtubule-based process / GO:0005874_microtubule / GO:0003924_GTPase activity / GO:0005200_structural constituent of cytoskeleton / GO:0005525_GTP binding / GO:0007017_microtubule-based process / GO:0005874_microtubule / GO:0003924_GTPase activity / GO:0005200_structural constituent of cytoskeleton / GO:0007017_microtubule-based process / GO:0005874_microtubu…
1	TUBB	-0.384885	-0.521855	0.108833	0.709194	-0.000705778	P07437	tubulin beta class I	Cortical dysplasia complex with other brain malformations 6, SKIN CREASES CONGENITAL SYMMETRIC CIRCUMFERENTIAL 1, Circumferential Skin Creases Kunze Type, Multiple benign circumferential skin creases on limbs	GO:0005525_GTP binding / GO:0007017_microtubule-based process / GO:0005874_microtubule / GO:0003924_GTPase activity / GO:0005200_structural constituent of cytoskeleton / GO:0005634_nucleus / GO:0005737_cytoplasm / GO:0000166_nucleotide binding / GO:0005856_cytoskeleton / GO:0005856_cytoskeleton / GO:0005874_microtubule / GO:0005515_protein binding / GO:0005737_cytoplasm / GO:0005576_extracellular…
1	VASP	0.0724246	-0.11792	0.0208733	0.952179	-0.181999	P50552	vasodilator stimulated phosphoprotein		GO:0008154_actin polymerization or depolymerization / GO:0005856_cytoskeleton / GO:0003779_actin binding / GO:0017124_SH3 domain binding / GO:0008154_actin polymerization or depolymerization / GO:0051289_protein homotetramerization / GO:0005737_cytoplasm / GO:0016020_membrane / GO:0005829_cytosol / GO:0005886_plasma membrane / GO:0005886_plasma membrane / GO:0005925_focal adhesion / GO:0005925_fo…
1	VCL	0.0649358	0.0642841	-0.0423514	0.544315	0.000793833	P18206	vinculin	Familial isolated dilated cardiomyopathy, NON RARE IN EUROPE: Familial isolated hypertrophic cardiomyopathy, CARDIOMYOPATHY DILATED 1W, CARDIOMYOPATHY FAMILIAL HYPERTROPHIC 15	_ / GO:0005737_cytoplasm / GO:0003779_actin binding / GO:0051015_actin filament binding / GO:0007155_cell adhesion / GO:0005856_cytoskeleton / GO:0005912_adherens junction / GO:0042383_sarcolemma / GO:0007155_cell adhesion / GO:0005198_structural molecule activity / GO:0015629_actin cytoskeleton / GO:0051015_actin filament binding / GO:0003779_actin binding / GO:0005515_protein binding / GO:00057…
1	VWF	-0.00602318	-0.0114741	0.0386787	1.43638	-0.0622906	P04275	von Willebrand factor	von Willebrand disease type 1, Von Willebrand disease type 2A, VON WILLEBRAND DISEASE TYPE 2B, von Willebrand disease type 2M, von Willebrand disease type 2N, von Willebrand disease type 3, VON WILLEBRAND DISEASE TYPE 1, VON WILLEBRAND DISEASE TYPE 2, VON WILLEBRAND DISEASE TYPE 3	GO:0005515_protein binding / GO:0005783_endoplasmic reticulum / GO:0007155_cell adhesion / GO:0007155_cell adhesion / GO:0005576_extracellular region / GO:0005576_extracellular region / GO:0005576_extracellular region / GO:0005515_protein binding / GO:0042802_identical protein binding / GO:0007596_blood coagulation / GO:0007596_blood coagulation / GO:0007599_hemostasis / GO:0007599_hemostasis / G…
1	YWHAB	-0.0872214	-0.0550346	-0.202217	0.864978	-0.191211	P31946	tyrosine 3-monooxygenase/tryptophan 5-monooxygenase activation protein beta		GO:0005737_cytoplasm / GO:0005739_mitochondrion / GO:0035308_negative regulation of protein dephosphorylation / GO:0005737_cytoplasm / GO:0016020_membrane / GO:0016020_membrane / GO:0005829_cytosol / GO:0005925_focal adhesion / GO:0005515_protein binding / GO:0048471_perinuclear region of cytoplasm / GO:0016032_viral process / GO:0042470_melanosome / GO:0004860_protein kinase inhibitor activity /…
1	YWHAG	0.0616142	0.0508524	-0.250445	0.766182	-0.181694	P61981	tyrosine 3-monooxygenase/tryptophan 5-monooxygenase activation protein gamma	Undetermined early-onset epileptic encephalopathy, DEVELOPMENTAL AND EPILEPTIC ENCEPHALOPATHY 56, Early-Onset Epilepsy	GO:0005739_mitochondrion / GO:0003723_RNA binding / GO:0005737_cytoplasm / GO:0016020_membrane / GO:0005925_focal adhesion / GO:0005515_protein binding / GO:0042802_identical protein binding / GO:0005829_cytosol / GO:0070062_extracellular exosome / GO:0000086_G2/M transition of mitotic cell cycle / GO:0010389_regulation of G2/M transition of mitotic cell cycle / GO:0097711_ciliary basal body-plas…
1	YWHAH	0.0574614	0.0524673	-0.216379	0.645554	-0.178898	Q04917	tyrosine 3-monooxygenase/tryptophan 5-monooxygenase activation protein eta		_ / _ / GO:0005739_mitochondrion / GO:0005737_cytoplasm / GO:0006886_intracellular protein transport / GO:0004497_monooxygenase activity / GO:0005515_protein binding / GO:0003779_actin binding / GO:0019904_protein domain specific binding / GO:0044325_ion channel binding / GO:0006886_intracellular protein transport / GO:0050774_negative regulation of dendrite morphogenesis / GO:0005737_cytoplasm /…
1	YWHAZ	0.143314	0.179132	-0.145508	1.07605	-0.158858	P63104	tyrosine 3-monooxygenase/tryptophan 5-monooxygenase activation protein zeta		GO:0005739_mitochondrion / GO:0005515_protein binding / GO:0003723_RNA binding / GO:0005634_nucleus / GO:0005737_cytoplasm / GO:0004497_monooxygenase activity / GO:0005925_focal adhesion / GO:0005615_extracellular space / GO:0007165_signal transduction / GO:0042470_melanosome / GO:0042802_identical protein binding / GO:0005654_nucleoplasm / GO:0005829_cytosol / GO:0045296_cadherin binding / GO:00…
2	ACTB	0.173196	0.191594	-0.136269	0.2381	-0.0730457	P60709	actin beta	Baraitser-Winter cerebrofrontofacial syndrome, Becker nevus syndrome, Developmental malformations-deafness-dystonia syndrome, BARAITSER-WINTER SYNDROME 1, DYSTONIA JUVENILE-ONSET, ACTB Haploinsufficiency syndtome, Baraitser-Winter syndrome	GO:0005886_plasma membrane / GO:0005515_protein binding / GO:0005856_cytoskeleton / GO:0097433_dense body / GO:0005925_focal adhesion / GO:0005886_plasma membrane / GO:0005515_protein binding / GO:0005856_cytoskeleton / GO:0097433_dense body / GO:0005925_focal adhesion / _ / _ / _ / _ / GO:0005737_cytoplasm / GO:0005515_protein binding / GO:0005634_nucleus / GO:0005634_nucleus / GO:0005737_cytopl…
2	ACTR2	0.538757	0.614708	-0.127152	-0.455881	-0.0140894	P61160	actin related protein 2		GO:0005634_nucleus / GO:0005634_nucleus / GO:0005737_cytoplasm / GO:0005737_cytoplasm / GO:0016020_membrane / GO:0000166_nucleotide binding / GO:0005524_ATP binding / GO:0003779_actin binding / GO:0005856_cytoskeleton / GO:0005925_focal adhesion / GO:0042995_cell projection / GO:0038096_Fc-gamma receptor signaling pathway involved in phagocytosis / GO:0005576_extracellular region / GO:0005515_pro…
2	ALDH16A1	0.0907689	0.0956056	-0.0108198	0.406966	0.121082	Q8IZ83	aldehyde dehydrogenase 16 family member A1		GO:0055114_oxidation-reduction process / GO:0016491_oxidoreductase activity / GO:0016620_oxidoreductase activity, acting on the aldehyde or oxo group of donors, NAD or NADP as acceptor / GO:0055114_oxidation-reduction process / GO:0016491_oxidoreductase activity / GO:0016620_oxidoreductase activity, acting on the aldehyde or oxo group of donors, NAD or NADP as acceptor / GO:0016020_membrane / GO:…
2	ALDOA	0.135522	0.162985	-0.0663276	-0.0989729	0.0134552	P04075	aldolase, fructose-bisphosphate A	Glycogen storage disease due to aldolase A deficiency, GLYCOGEN STORAGE DISEASE XII	_ / GO:0006096_glycolytic process / GO:0003824_catalytic activity / GO:0004332_fructose-bisphosphate aldolase activity / GO:0005829_cytosol / GO:0006096_glycolytic process / GO:0003824_catalytic activity / GO:0004332_fructose-bisphosphate aldolase activity / GO:0070062_extracellular exosome / GO:0008360_regulation of cell shape / GO:0003723_RNA binding / GO:0005634_nucleus / GO:0005737_cytoplasm …
2	ALOX12	0.0990532	0.145585	-0.0100786	-0.441172	0.0471789	P18054	arachidonate 12-lipoxygenase, 12S type		GO:0046872_metal ion binding / GO:0005515_protein binding / GO:0055114_oxidation-reduction process / GO:0016702_oxidoreductase activity, acting on single donors with incorporation of molecular oxygen, incorporation of two atoms of oxygen / GO:0005506_iron ion binding / GO:0005737_cytoplasm / GO:0005737_cytoplasm / GO:0016020_membrane / GO:0016020_membrane / GO:0016491_oxidoreductase activity / GO…
2	ANXA4	0.064009	0.125834	-0.0768061	0.466586	-0.218563
2	ANXA5	0.314697	0.495593	-0.351699	-0.294117	-0.132241	P08758	annexin A5	PREGNANCY LOSS RECURRENT SUSCEPTIBILITY TO 3	GO:0005509_calcium ion binding / GO:0005544_calcium-dependent phospholipid binding / GO:0050819_negative regulation of coagulation / GO:0005737_cytoplasm / GO:0016020_membrane / GO:0043066_negative regulation of apoptotic process / GO:0005925_focal adhesion / GO:0005515_protein binding / GO:0007165_signal transduction / GO:0005544_calcium-dependent phospholipid binding / GO:0043086_negative regul…
2	APOC4	0.151626	0.166681	-0.00158209	-0.57826	0.0627583	P55056	apolipoprotein C4		GO:0070328_triglyceride homeostasis / GO:0005576_extracellular region / GO:0006869_lipid transport / GO:0005515_protein binding / GO:0005576_extracellular region / GO:0010890_positive regulation of sequestering of triglyceride / GO:0006629_lipid metabolic process / GO:0030522_intracellular receptor signaling pathway / GO:0034361_very-low-density lipoprotein particle / GO:0034361_very-low-density …
2	ARHGAP1	0.126818	0.116818	-0.128361	-0.528384	-0.0590742	Q07960	Rho GTPase activating protein 1		GO:0007165_signal transduction / GO:0005737_cytoplasm / GO:0005737_cytoplasm / GO:0005096_GTPase activator activity / GO:0043547_positive regulation of GTPase activity / GO:0017124_SH3 domain binding / GO:0005515_protein binding / GO:0005829_cytosol / GO:0045296_cadherin binding / GO:0070062_extracellular exosome / GO:0051056_regulation of small GTPase mediated signal transduction / GO:0007266_Rh…
2	BIN2	0.131807	0.161854	-0.0864189	-0.0034695	-0.00486472	Q9UBW5	bridging integrator 2		GO:0005515_protein binding / GO:0005737_cytoplasm / GO:0005886_plasma membrane / _ / GO:0005515_protein binding / GO:0005737_cytoplasm / GO:0005515_protein binding / GO:0016020_membrane / GO:0005886_plasma membrane / GO:0030054_cell junction / GO:0042995_cell projection / GO:0005938_cell cortex / GO:0005886_plasma membrane / GO:0005576_extracellular region / GO:0005886_plasma membrane / GO:000691…
2	BTK	0.653787	0.761316	-0.0615638	0.0298964	-0.0432517	Q06187	Bruton tyrosine kinase	Short stature due to isolated growth hormone deficiency with X-linked hypogammaglobulinemia, X-linked agammaglobulinemia, Agammaglobulinemia X-Linked, ISOLATED GROWTH HORMONE DEFICIENCY TYPE III WITH AGAMMAGLOBULINEMIA	GO:0005524_ATP binding / GO:0005515_protein binding / GO:0006468_protein phosphorylation / GO:0035556_intracellular signal transduction / GO:0004672_protein kinase activity / GO:0004713_protein tyrosine kinase activity / GO:0046872_metal ion binding / GO:0000166_nucleotide binding / GO:0016301_kinase activity / GO:0016740_transferase activity / GO:0016310_phosphorylation / GO:0005829_cytosol / GO…
2	C6	0.130816	0.150858	-0.0141833	-0.524531	0.0231573	P13671	complement C6	Immunodeficiency due to a late component of complement deficiency, COMPLEMENT COMPONENT 6 DEFICIENCY	GO:0005515_protein binding / GO:0006955_immune response / GO:0005579_membrane attack complex / GO:0005576_extracellular region / GO:0005515_protein binding / GO:0002376_immune system process / GO:0045087_innate immune response / GO:0006956_complement activation / GO:0030449_regulation of complement activation / GO:0005576_extracellular region / GO:0019835_cytolysis / GO:0006958_complement activat…
2	C9	0.631119	0.754802	-0.0740348	-0.369228	0.0221649	P02748	complement C9	Immunodeficiency due to a late component of complement deficiency, NON RARE IN EUROPE: Age-related macular degeneration, COMPLEMENT COMPONENT 9 DEFICIENCY, MACULAR DEGENERATION AGE-RELATED 15	GO:0005515_protein binding / GO:0006955_immune response / GO:0005579_membrane attack complex / GO:0016020_membrane / GO:0016021_integral component of membrane / GO:0005886_plasma membrane / GO:0005576_extracellular region / GO:0005615_extracellular space / GO:0005515_protein binding / GO:0002376_immune system process / GO:0045087_innate immune response / GO:0006956_complement activation / GO:0030…
2	CA2	0.886875	1.076	-0.343414	-0.25626	-0.0956927	P00918	carbonic anhydrase 2	Osteopetrosis with renal tubular acidosis, OSTEOPETROSIS AUTOSOMAL RECESSIVE 3, OSTEOPETROSIS AUTOSOMAL RECESSIVE TYPE 3	GO:0008270_zinc ion binding / GO:0004089_carbonate dehydratase activity / GO:0005737_cytoplasm / GO:0005737_cytoplasm / GO:0016020_membrane / GO:0046872_metal ion binding / GO:0005886_plasma membrane / GO:0005886_plasma membrane / GO:0008270_zinc ion binding / GO:0016829_lyase activity / GO:0005737_cytoplasm / GO:0005886_plasma membrane / GO:0005515_protein binding / GO:0005829_cytosol / GO:00700…
2	CAPZA1	0.0221551	0.065393	0.0628618	0.388271	-0.0103716	P52907	capping actin protein of muscle Z-line subunit alpha 1		GO:0051016_barbed-end actin filament capping / GO:0008290_F-actin capping protein complex / GO:0005737_cytoplasm / GO:0003779_actin binding / GO:0005856_cytoskeleton / GO:0005856_cytoskeleton / GO:0005515_protein binding / GO:0005576_extracellular region / GO:0051693_actin filament capping / GO:0051015_actin filament binding / GO:0005829_cytosol / GO:0045296_cadherin binding / GO:0070062_extracel…
2	CAPZA2	-0.0473608	0.00855594	-0.181283	-0.758908	-0.196631	P47755	capping actin protein of muscle Z-line subunit alpha 2		GO:0016020_membrane / GO:0016021_integral component of membrane / GO:0016020_membrane / GO:0016021_integral component of membrane / _ / _ / GO:0051016_barbed-end actin filament capping / GO:0008290_F-actin capping protein complex / GO:0003779_actin binding / GO:0005576_extracellular region / GO:0005515_protein binding / GO:0051693_actin filament capping / GO:0051015_actin filament binding / GO:00…
2	CCT2	0.0724102	0.0829886	0.0709389	0.138013	0.0552278	P78371	chaperonin containing TCP1 subunit 2		GO:0005524_ATP binding / GO:0006457_protein folding / GO:0005829_cytosol / GO:0051082_unfolded protein binding / GO:0005832_chaperonin-containing T-complex / GO:0050821_protein stabilization / GO:0005737_cytoplasm / GO:0000166_nucleotide binding / GO:0005829_cytosol / GO:0005829_cytosol / GO:0005874_microtubule / GO:0005515_protein binding / GO:0016887_ATPase activity / GO:0051082_unfolded protei…
2	CCT4	0.0824908	0.0479529	-0.0763336	-0.470824	-0.0667757	P50991	chaperonin containing TCP1 subunit 4		GO:0005524_ATP binding / GO:0006457_protein folding / GO:0051082_unfolded protein binding / GO:0050821_protein stabilization / GO:0003723_RNA binding / GO:0005737_cytoplasm / GO:0000166_nucleotide binding / GO:0005654_nucleoplasm / GO:0005829_cytosol / GO:0005856_cytoskeleton / GO:0042995_cell projection / GO:0005874_microtubule / GO:0005515_protein binding / GO:0016887_ATPase activity / GO:00424…
2	CCT7	0.169286	0.179475	0.00367524	0.00708375	0.0556092	Q99832	chaperonin containing TCP1 subunit 7		_ / _ / _ / _ / GO:0005524_ATP binding / GO:0006457_protein folding / GO:0051082_unfolded protein binding / GO:0050821_protein stabilization / GO:0005737_cytoplasm / GO:0000166_nucleotide binding / GO:0005874_microtubule / GO:0005515_protein binding / GO:0016887_ATPase activity / GO:0006457_protein folding / GO:0005829_cytosol / GO:0070062_extracellular exosome / GO:0006457_protein folding / GO:0…
2	CCT8	0.173121	0.152571	0.120362	0.334754	0.0782112	P50990	chaperonin containing TCP1 subunit 8		GO:0005524_ATP binding / GO:0016887_ATPase activity / _ / _ / GO:0005524_ATP binding / GO:0006457_protein folding / GO:0051082_unfolded protein binding / GO:0050821_protein stabilization / GO:0005737_cytoplasm / GO:0005737_cytoplasm / GO:0000166_nucleotide binding / GO:0005654_nucleoplasm / GO:0005829_cytosol / GO:0005929_cilium / GO:0005856_cytoskeleton / GO:0005829_cytosol / GO:0042995_cell pro…
2	CD82	0.460108	0.61436	-0.0941292	0.924548	-0.0283755	P27701	CD82 molecule		GO:0016021_integral component of membrane / GO:0016020_membrane / GO:0016021_integral component of membrane / GO:0016020_membrane / GO:0005886_plasma membrane / GO:0005886_plasma membrane / GO:0005515_protein binding / GO:0005887_integral component of plasma membrane / GO:0070062_extracellular exosome / GO:0005886_plasma membrane / GO:0005887_integral component of plasma membrane / GO:0016021_int…
2	CFHR1	0.405405	0.449911	-0.0560535	-0.247944	-0.100018	Q03591	complement factor H related 1	Atypical hemolytic-uremic syndrome with anti-factor H antibodies, C3 glomerulonephritis, Dense deposit disease, HEMOLYTIC UREMIC SYNDROME ATYPICAL SUSCEPTIBILITY TO 1, MACULAR DEGENERATION AGE-RELATED 1	GO:0005576_extracellular region / GO:0005515_protein binding / GO:0042802_identical protein binding / GO:0030449_regulation of complement activation / GO:0005576_extracellular region / GO:0072562_blood microparticle / GO:0032991_protein-containing complex / GO:0005615_extracellular space / GO:0032091_negative regulation of protein binding / GO:0051838_cytolysis by host of symbiont cells / GO:0006…
2	CFL1	0.616799	0.647026	-0.0701707	1.12155	-0.0782528	P23528	cofilin 1		_ / _ / _ / GO:0015629_actin cytoskeleton / GO:0003779_actin binding / GO:0030042_actin filament depolymerization / GO:0005634_nucleus / GO:0005634_nucleus / GO:0005737_cytoplasm / GO:0005737_cytoplasm / GO:0016020_membrane / GO:0016020_membrane / GO:0043066_negative regulation of apoptotic process / GO:0005886_plasma membrane / GO:0005856_cytoskeleton / GO:0005925_focal adhesion / GO:0005615_ext…
2	CLIC1	0.340189	0.390204	-0.024067	0.0866424	0.0418403	O00299	chloride intracellular channel 1		GO:0005515_protein binding / GO:0006821_chloride transport / GO:0051726_regulation of cell cycle / GO:0006749_glutathione metabolic process / GO:0005254_chloride channel activity / GO:0048471_perinuclear region of cytoplasm / GO:0005634_nucleus / GO:0005634_nucleus / GO:0005634_nucleus / GO:0005737_cytoplasm / GO:0005737_cytoplasm / GO:0005737_cytoplasm / GO:0016020_membrane / GO:0016020_membrane…
2	CMTM5	0.332043	0.509656	-0.0961242	0.699836	-0.095754	Q96DZ9	CKLF like MARVEL transmembrane domain containing 5		GO:0016020_membrane / GO:0016021_integral component of membrane / GO:0007165_signal transduction / GO:0005615_extracellular space / GO:0006935_chemotaxis / GO:0005515_protein binding / GO:0005125_cytokine activity / GO:0016021_integral component of membrane / GO:0016020_membrane / GO:0016021_integral component of membrane / GO:0007165_signal transduction / GO:0005615_extracellular space / GO:0006…
2	COPB1	0.167065	0.240797	-0.291825	0.526788	-0.180277	P53618	COPI coat complex subunit beta 1		_ / _ / GO:0005737_cytoplasm / GO:0006886_intracellular protein transport / GO:0016192_vesicle-mediated transport / GO:0005198_structural molecule activity / GO:0030117_membrane coat / GO:0030126_COPI vesicle coat / GO:0016020_membrane / GO:0016020_membrane / GO:0015031_protein transport / GO:0005794_Golgi apparatus / GO:0043231_intracellular membrane-bounded organelle / GO:0005829_cytosol / GO:0…
2	CORO1A	0.327467	0.30421	-0.151619	0.156437	-0.0912859	P31146	coronin 1A	Severe combined immunodeficiency due to CORO1A deficiency, Immunodeficiency 8	GO:0005515_protein binding / GO:0051015_actin filament binding / GO:0030595_leukocyte chemotaxis / GO:0001845_phagolysosome assembly / GO:0005515_protein binding / GO:0051015_actin filament binding / GO:0030595_leukocyte chemotaxis / GO:0001845_phagolysosome assembly / _ / GO:0005515_protein binding / GO:0051015_actin filament binding / GO:0030595_leukocyte chemotaxis / GO:0001845_phagolysosome a…
2	COTL1	0.412708	0.603951	-0.211931	-0.660339	-0.129019	Q14019	coactosin like F-actin binding protein 1		GO:0003779_actin binding / GO:0005634_nucleus / GO:0005737_cytoplasm / GO:0005829_cytosol / GO:0003779_actin binding / GO:0005856_cytoskeleton / GO:0005515_protein binding / GO:0005886_plasma membrane / GO:0005576_extracellular region / GO:0051015_actin filament binding / GO:0019899_enzyme binding / GO:0050832_defense response to fungus / GO:0070062_extracellular exosome / GO:0008150_biological_p…
2	DCTN2	0.265826	0.318511	0.0171424	0.217059	0.00116233	Q13561	dynactin subunit 2		_ / _ / _ / GO:0007017_microtubule-based process / GO:0005869_dynactin complex / GO:0005515_protein binding / GO:0005737_cytoplasm / GO:0016020_membrane / GO:0005829_cytosol / GO:0005856_cytoskeleton / GO:0005813_centrosome / GO:0005874_microtubule / GO:0005815_microtubule organizing center / GO:0030286_dynein complex / GO:0000776_kinetochore / GO:0005737_cytoplasm / GO:0042802_identical protein …
2	DNM1	0.263911	0.252165	-0.137711	0.0325427	0.0249701	Q05193	dynamin 1	Lennox-Gastaut syndrome, Undetermined early-onset epileptic encephalopathy, DEVELOPMENTAL AND EPILEPTIC ENCEPHALOPATHY 31, Epileptic encephalopathy	_ / _ / GO:0005525_GTP binding / GO:0003924_GTPase activity / GO:0003723_RNA binding / GO:0005737_cytoplasm / GO:0000166_nucleotide binding / GO:0005654_nucleoplasm / GO:0016787_hydrolase activity / GO:0098793_presynapse / GO:0005856_cytoskeleton / GO:0005874_microtubule / GO:0005515_protein binding / GO:0006897_endocytosis / GO:0005737_cytoplasm / GO:0005886_plasma membrane / GO:0005886_plasma m…
2	DNM1L	0.0784426	0.0173655	-0.0434389	0.279473	-0.0100412	O00429	dynamin 1 like	Autosomal dominant optic atrophy classic form, DNM1L-related encephalopathy due to mitochondrial and peroxisomal fission defect, ENCEPHALOPATHY DUE TO DEFECTIVE MITOCHONDRIAL AND PEROXISOMAL FISSION 1, OPTIC ATROPHY 5, DNM1L-related developmental disorder monoallelic	GO:0005525_GTP binding / GO:0003924_GTPase activity / GO:0016559_peroxisome fission / GO:0000266_mitochondrial fission / GO:0005737_cytoplasm / GO:0005737_cytoplasm / GO:0005737_cytoplasm / GO:0016020_membrane / GO:0016020_membrane / GO:0043231_intracellular membrane-bounded organelle / GO:0000166_nucleotide binding / GO:0005829_cytosol / GO:0005794_Golgi apparatus / GO:0005794_Golgi apparatus / …
2	DNPEP	0.257991	0.321783	-0.138771	0.0184617	-0.0632101	Q9ULA0	aspartyl aminopeptidase		GO:0008270_zinc ion binding / GO:0006508_proteolysis / GO:0004177_aminopeptidase activity / GO:0046872_metal ion binding / GO:0008233_peptidase activity / GO:0016787_hydrolase activity / GO:0008237_metallopeptidase activity / GO:0008270_zinc ion binding / GO:0006508_proteolysis / GO:0004177_aminopeptidase activity / GO:0005634_nucleus / GO:0005737_cytoplasm / GO:0046872_metal ion binding / GO:000…
2	DYNC1H1	0.0927871	0.210268	-0.300398	0.275159	-0.1657	Q14204	dynein cytoplasmic 1 heavy chain 1	Autosomal dominant Charcot-Marie-Tooth disease type 2O, Autosomal dominant non-syndromic intellectual disability, DYNC1H1-related autosomal dominant childhood-onset proximal spinal muscular atrophy, CHARCOT-MARIE-TOOTH DISEASE AXONAL TYPE 2O, MENTAL RETARDATION AUTOSOMAL DOMINANT 13, SPINAL MUSCULAR ATROPHY LOWER EXTREMITY-PREDOMINANT 1 AUTOSOMALDOMINANT, Severe ID with neuronal migration disorde…	_ / _ / _ / _ / _ / _ / _ / GO:0005524_ATP binding / GO:0005737_cytoplasm / GO:0000166_nucleotide binding / GO:0005856_cytoskeleton / GO:0005874_microtubule / GO:0030286_dynein complex / GO:0005524_ATP binding / _ / _ / _ / _ / _ / _ / _ / GO:0005524_ATP binding / GO:0030286_dynein complex / GO:0007018_microtubule-based movement / GO:0008569_ATP-dependent microtubule motor activity, minus-end-dir…
2	EIF5A2	0.462892	0.569001	0.0211175	0.460501	0.0746533	Q9GZV4	eukaryotic translation initiation factor 5A2		GO:0003723_RNA binding / GO:0003746_translation elongation factor activity / GO:0043022_ribosome binding / GO:0045901_positive regulation of translational elongation / GO:0045905_positive regulation of translational termination / GO:0005634_nucleus / GO:0051028_mRNA transport / GO:0005737_cytoplasm / GO:0016020_membrane / GO:0015031_protein transport / GO:0043231_intracellular membrane-bounded or…
2	ENO1	0.443957	0.507691	-0.0852221	-0.0375777	-0.0330696	P06733	enolase 1		GO:0006096_glycolytic process / GO:0000287_magnesium ion binding / GO:0004634_phosphopyruvate hydratase activity / GO:0000015_phosphopyruvate hydratase complex / GO:0005737_cytoplasm / GO:0003723_RNA binding / GO:0005634_nucleus / GO:0005634_nucleus / GO:0005634_nucleus / GO:0005737_cytoplasm / GO:0016020_membrane / GO:0016020_membrane / GO:0046872_metal ion binding / GO:0005829_cytosol / GO:0005…
2	FASN	0.042275	0.0329249	-0.0814563	0.0563189	0.00306666	P49327	fatty acid synthase	Autosomal Recessive Mental Retardation	GO:0055114_oxidation-reduction process / GO:0016491_oxidoreductase activity / GO:0006633_fatty acid biosynthetic process / GO:0016746_transferase activity, transferring acyl groups / GO:0016788_hydrolase activity, acting on ester bonds / GO:0009058_biosynthetic process / GO:0016740_transferase activity / GO:0004315_3-oxoacyl-[acyl-carrier-protein] synthase activity / GO:0031177_phosphopantetheine…
2	FLG2	0.0928143	0.0931815	0.0247999	0.349519	0.246532	Q5D862	filaggrin family member 2	Peeling skin syndrome type A, PEELING SKIN SYNDROME 6	GO:0005509_calcium ion binding / GO:0005198_structural molecule activity / GO:0046914_transition metal ion binding / GO:0005634_nucleus / GO:0005737_cytoplasm / GO:0005737_cytoplasm / GO:0046872_metal ion binding / GO:0007155_cell adhesion / GO:0005576_extracellular region / GO:0043312_neutrophil degranulation / GO:1904724_tertiary granule lumen / GO:0061436_establishment of skin barrier / GO:006…
2	GDI2	0.108894	0.47064	-0.492256	-0.267753	-0.43369	P50395	GDP dissociation inhibitor 2		GO:0005093_Rab GDP-dissociation inhibitor activity / GO:0015031_protein transport / GO:0007264_small GTPase mediated signal transduction / GO:0005092_GDP-dissociation inhibitor activity / GO:0003723_RNA binding / GO:0005737_cytoplasm / GO:0005737_cytoplasm / GO:0016020_membrane / GO:0005925_focal adhesion / GO:0005096_GTPase activator activity / GO:0043547_positive regulation of GTPase activity /…
2	GMPR	0.354477	0.235587	0.0243017	-0.248105	0.0223663	P36959	guanosine monophosphate reductase		GO:0055114_oxidation-reduction process / GO:0003824_catalytic activity / GO:0016491_oxidoreductase activity / GO:0003920_GMP reductase activity / GO:0009117_nucleotide metabolic process / GO:1902560_GMP reductase complex / GO:0046872_metal ion binding / GO:0006144_purine nucleobase metabolic process / GO:0006163_purine nucleotide metabolic process / GO:0005829_cytosol / GO:0043101_purine-containi…
2	GNAQ	0.459008	0.629402	-0.149603	-0.0456977	-0.144206	P50148	G protein subunit alpha q	Familial multiple nevi flammei, Phakomatosis cesioflammea, Sturge-Weber syndrome, Uveal melanoma, Capillary malformations congenital, Congenital Hemangioma	GO:0007186_G protein-coupled receptor signaling pathway / GO:0007165_signal transduction / GO:0003924_GTPase activity / GO:0031683_G-protein beta/gamma-subunit complex binding / GO:0001664_G protein-coupled receptor binding / GO:0019001_guanyl nucleotide binding / GO:0050821_protein stabilization / GO:0006469_negative regulation of protein kinase activity / GO:0005634_nucleus / GO:0016020_membran…
2	GP5	0.375364	0.515786	-0.162964	-0.42331	-0.0610443	P40197	glycoprotein V platelet		GO:0005515_protein binding / GO:0016020_membrane / GO:0016021_integral component of membrane / GO:0007155_cell adhesion / GO:0005515_protein binding / GO:0007596_blood coagulation / GO:0007599_hemostasis / GO:0005886_plasma membrane / GO:0070062_extracellular exosome / GO:0030168_platelet activation / GO:0005887_integral component of plasma membrane / GO:0007155_cell adhesion / GO:0007596_blood c…
2	GPI	1.2227	1.38483	-0.112337	0.572722	-0.0273175	P06744	glucose-6-phosphate isomerase	HEMOLYTIC ANEMIA NONSPHEROCYTIC DUE TO GLUCOSE PHOSPHATE ISOMERASE DEFICIENCY, Hemolytic anemia due to glucophosphate isomerase deficiency	GO:0006096_glycolytic process / GO:0004347_glucose-6-phosphate isomerase activity / GO:0006094_gluconeogenesis / GO:0006096_glycolytic process / GO:0004347_glucose-6-phosphate isomerase activity / GO:0006094_gluconeogenesis / GO:0006096_glycolytic process / GO:0004347_glucose-6-phosphate isomerase activity / GO:0006094_gluconeogenesis / GO:0006096_glycolytic process / GO:0004347_glucose-6-phospha…
2	GSN	0.600422	0.762387	-0.202675	-0.371823	-0.0684583	P06396	gelsolin	AGel amyloidosis, AMYLOIDOSIS FINNISH TYPE	_ / GO:0005509_calcium ion binding / GO:0051015_actin filament binding / GO:0045010_actin nucleation / GO:0051016_barbed-end actin filament capping / GO:0051014_actin filament severing / GO:0005634_nucleus / GO:0005737_cytoplasm / GO:0005737_cytoplasm / GO:0046872_metal ion binding / GO:0005886_plasma membrane / GO:0003779_actin binding / GO:0003779_actin binding / GO:0005509_calcium ion binding …
2	GSTO1	0.502476	0.482763	0.0814716	0.286419	0.150424	P78417	glutathione S-transferase omega 1		_ / _ / GO:0005515_protein binding / GO:0005737_cytoplasm / GO:0004364_glutathione transferase activity / GO:0006749_glutathione metabolic process / GO:0010880_regulation of release of sequestered calcium ion into cytosol by sarcoplasmic reticulum / GO:0010881_regulation of cardiac muscle contraction by regulation of the release of sequestered calcium ion / GO:0005737_cytoplasm / GO:0016740_trans…
2	GSTP1	0.742978	0.953943	-0.716776	-0.357142	-0.510652	P09211	glutathione S-transferase pi 1		GO:0005515_protein binding / GO:0004364_glutathione transferase activity / GO:0006749_glutathione metabolic process / GO:0005515_protein binding / GO:0004364_glutathione transferase activity / GO:0006749_glutathione metabolic process / GO:0070373_negative regulation of ERK1 and ERK2 cascade / GO:0043409_negative regulation of MAPK cascade / GO:0048147_negative regulation of fibroblast proliferati…
2	HABP2	0.41226	0.468506	-0.128079	-0.51274	-0.00241111	Q14520	hyaluronan binding protein 2	Familial papillary or follicular thyroid carcinoma, THROMBOPHILIA DUE TO THROMBIN DEFECT, THYROID CANCER NONMEDULLARY 5	GO:0006508_proteolysis / GO:0005509_calcium ion binding / GO:0004252_serine-type endopeptidase activity / GO:0008233_peptidase activity / GO:0016787_hydrolase activity / GO:0005576_extracellular region / GO:0005576_extracellular region / GO:0008236_serine-type peptidase activity / GO:0005615_extracellular space / GO:0004252_serine-type endopeptidase activity / GO:0006508_proteolysis / GO:0008233_…
2	HLA-A	0.0638168	0.131395	0.00601628	0.430109	0.0334314	P04439	major histocompatibility complex, class I, A	SEVERE CUTANEOUS ADVERSE REACTION SUSCEPTIBILITY TO TOXIC EPIDERMAL NECROLYSIS SUSCEPTIBILITY TO INCLUDED, Birdshot chorioretinopathy	_ / _ / GO:0006955_immune response / GO:0019882_antigen processing and presentation / GO:0016020_membrane / GO:0016021_integral component of membrane / GO:0005886_plasma membrane / GO:0006955_immune response / GO:0019882_antigen processing and presentation / GO:0016020_membrane / GO:0016021_integral component of membrane / GO:0005886_plasma membrane / _ / _ / _ / GO:0006955_immune response / GO:0…
2	HOOK3	0.170534	0.226109	0.13012	0.323118	0.188901	Q86VS8	hook microtubule tethering protein 3		GO:0005515_protein binding / GO:0008017_microtubule binding / GO:0031122_cytoplasmic microtubule organization / GO:0030705_cytoskeleton-dependent intracellular transport / GO:0005737_cytoplasm / GO:0015031_protein transport / GO:0005794_Golgi apparatus / GO:0005856_cytoskeleton / GO:0005874_microtubule / GO:0005515_protein binding / GO:0045022_early endosome to late endosome transport / GO:000582…
2	HPSE	0.349127	0.48097	-0.0673564	-0.736291	0.0528006	Q9Y251	heparanase		GO:0016020_membrane / GO:0016798_hydrolase activity, acting on glycosyl bonds / GO:0005634_nucleus / GO:0005634_nucleus / GO:0043231_intracellular membrane-bounded organelle / GO:0005654_nucleoplasm / GO:0016787_hydrolase activity / GO:0007155_cell adhesion / GO:0005765_lysosomal membrane / GO:0005576_extracellular region / GO:0005764_lysosome / GO:0005764_lysosome / GO:0005576_extracellular regi…
2	HRG	0.251509	0.0256347	-0.037966	0.0464522	-0.0198318	P04196	histidine rich glycoprotein	Hereditary thrombophilia due to congenital histidine-rich (poly-L) glycoprotein deficiency, THROMBOPHILIA DUE TO HISTIDINE-RICH GLYCOPROTEIN DEFICIENCY	_ / GO:0004869_cysteine-type endopeptidase inhibitor activity / GO:0046872_metal ion binding / GO:0046872_metal ion binding / GO:0008270_zinc ion binding / GO:0005576_extracellular region / GO:0005576_extracellular region / GO:0005576_extracellular region / GO:0006935_chemotaxis / GO:0005515_protein binding / GO:0008201_heparin binding / GO:0008201_heparin binding / GO:0009986_cell surface / GO:0…
2	HSPA5	0.117394	0.160343	-0.0395238	-0.725217	0.0279691	P11021	heat shock protein family A (Hsp70) member 5		GO:0005634_nucleus / GO:0005634_nucleus / GO:0005737_cytoplasm / GO:0005737_cytoplasm / GO:0016020_membrane / GO:0000166_nucleotide binding / GO:0005524_ATP binding / GO:0005524_ATP binding / GO:0043066_negative regulation of apoptotic process / GO:0043066_negative regulation of apoptotic process / GO:0005783_endoplasmic reticulum / GO:0005783_endoplasmic reticulum / GO:0005783_endoplasmic reticu…
2	HSPA8	0.0136259	0.0129158	-0.135929	-0.00903949	0.0321224	P11142	heat shock protein family A (Hsp70) member 8		GO:0003723_RNA binding / GO:0005634_nucleus / GO:0005634_nucleus / GO:0005681_spliceosomal complex / GO:0006397_mRNA processing / GO:0008380_RNA splicing / GO:0005737_cytoplasm / GO:0016020_membrane / GO:0016020_membrane / GO:0000166_nucleotide binding / GO:0005524_ATP binding / GO:0005886_plasma membrane / GO:0016787_hydrolase activity / GO:0005925_focal adhesion / GO:0005829_cytosol / GO:000561…
2	IDE	0.257965	0.346943	0.0579615	-0.142163	-0.00453056	P14735	insulin degrading enzyme		GO:0046872_metal ion binding / GO:0070062_extracellular exosome / GO:0005737_cytoplasm / GO:0005634_nucleus / GO:0005737_cytoplasm / GO:0016020_membrane / GO:0000166_nucleotide binding / GO:0005524_ATP binding / GO:0005524_ATP binding / GO:0005886_plasma membrane / GO:0008233_peptidase activity / GO:0006508_proteolysis / GO:0006508_proteolysis / GO:0016787_hydrolase activity / GO:0008270_zinc ion…
2	IGHV1OR15-1	0.237312	0.181354	-0.0444249	-0.909606	0.0100991	A0A075B7D0	immunoglobulin heavy variable 1/OR15-1 (non-functional)	,	GO:0009897_external side of plasma membrane / GO:0003823_antigen binding / GO:0034987_immunoglobulin receptor binding / GO:0006910_phagocytosis, recognition / GO:0006911_phagocytosis, engulfment / GO:0006958_complement activation, classical pathway / GO:0042742_defense response to bacterium / GO:0045087_innate immune response / GO:0050853_B cell receptor signaling pathway / GO:0050871_positive re…
2	IGHV2-26	0.181439	0.263575	-0.204807	-0.0346746	-0.204158	A0A0B4J1V2	immunoglobulin heavy variable 2-26		GO:0016020_membrane / GO:0005886_plasma membrane / GO:0005576_extracellular region / GO:0002376_immune system process / GO:0002250_adaptive immune response / GO:0019814_immunoglobulin complex / GO:0009897_external side of plasma membrane / GO:0003823_antigen binding / GO:0034987_immunoglobulin receptor binding / GO:0006910_phagocytosis, recognition / GO:0006911_phagocytosis, engulfment / GO:00069…
2	IGHV2-5	0.331222	0.399559	-0.101527	0.125842	-0.161696	P01817	immunoglobulin heavy variable 2-5		GO:0016020_membrane / GO:0005886_plasma membrane / GO:0005576_extracellular region / GO:0005576_extracellular region / GO:0002376_immune system process / GO:0006955_immune response / GO:0002250_adaptive immune response / GO:0019814_immunoglobulin complex / GO:0009897_external side of plasma membrane / GO:0002862_negative regulation of inflammatory response to antigenic stimulus / GO:0006898_recep…
2	IGHV3-23	0.0694693	0.0658192	0.0477388	0.0543359	-0.00877027	P01764	immunoglobulin heavy variable 3-23		GO:0016020_membrane / GO:0005886_plasma membrane / GO:0005576_extracellular region / GO:0005576_extracellular region / GO:0005615_extracellular space / GO:0002376_immune system process / GO:0006955_immune response / GO:0002250_adaptive immune response / GO:0019814_immunoglobulin complex / GO:0009897_external side of plasma membrane / GO:0002862_negative regulation of inflammatory response to anti…
2	IGHV3-33	0.631289	0.98515	-0.0426874	-0.305988	0.0836289	P01772	immunoglobulin heavy variable 3-33		GO:0016020_membrane / GO:0005886_plasma membrane / GO:0005576_extracellular region / GO:0002376_immune system process / GO:0002250_adaptive immune response / GO:0019814_immunoglobulin complex / GO:0009897_external side of plasma membrane / GO:0003823_antigen binding / GO:0034987_immunoglobulin receptor binding / GO:0006910_phagocytosis, recognition / GO:0006911_phagocytosis, engulfment / GO:00069…
2	IGHV3-43	0.0544194	0.0432769	-0.108226	-0.155341	-0.0240168	A0A0B4J1X8	immunoglobulin heavy variable 3-43		GO:0016020_membrane / GO:0005886_plasma membrane / GO:0005576_extracellular region / GO:0002376_immune system process / GO:0002250_adaptive immune response / GO:0019814_immunoglobulin complex / GO:0009897_external side of plasma membrane / GO:0003823_antigen binding / GO:0034987_immunoglobulin receptor binding / GO:0006910_phagocytosis, recognition / GO:0006911_phagocytosis, engulfment / GO:00069…
2	IGHV3-43D	0.0842737	0.132347	-0.0403956	-0.367565	-0.0299005
2	IGHV3-49	0.0660068	0.0289325	-0.00616279	-0.492328	-0.0294711	A0A0A0MS15	immunoglobulin heavy variable 3-49		GO:0016020_membrane / GO:0005886_plasma membrane / GO:0005576_extracellular region / GO:0002376_immune system process / GO:0002250_adaptive immune response / GO:0019814_immunoglobulin complex / GO:0009897_external side of plasma membrane / GO:0003823_antigen binding / GO:0034987_immunoglobulin receptor binding / GO:0006910_phagocytosis, recognition / GO:0006911_phagocytosis, engulfment / GO:00069…
2	IGHV3-7	0.100008	0.102898	0.0637253	0.00581839	0.0673558	P01780	immunoglobulin heavy variable 3-7		GO:0016020_membrane / GO:0005886_plasma membrane / GO:0005576_extracellular region / GO:0005576_extracellular region / GO:0002376_immune system process / GO:0006955_immune response / GO:0002250_adaptive immune response / GO:0019814_immunoglobulin complex / GO:0009897_external side of plasma membrane / GO:0002862_negative regulation of inflammatory response to antigenic stimulus / GO:0006898_recep…
2	IGHV4-28	0.147464	0.271584	0.0317289	0.0394019	0.0114874	A0A0C4DH34	immunoglobulin heavy variable 4-28		GO:0016020_membrane / GO:0005886_plasma membrane / GO:0005576_extracellular region / GO:0002376_immune system process / GO:0002250_adaptive immune response / GO:0019814_immunoglobulin complex / GO:0009897_external side of plasma membrane / GO:0003823_antigen binding / GO:0034987_immunoglobulin receptor binding / GO:0006910_phagocytosis, recognition / GO:0006911_phagocytosis, engulfment / GO:00069…
2	IGKC	0.268297	0.382285	-0.0653471	-0.505372	-0.0509917
2	IGKV1-16	0.26039	0.399616	0.11473	0.391519	0.0440614	P04430	immunoglobulin kappa variable 1-16		GO:0016020_membrane / GO:0005886_plasma membrane / GO:0005576_extracellular region / GO:0005576_extracellular region / GO:0002376_immune system process / GO:0006955_immune response / GO:0002250_adaptive immune response / GO:0006955_immune response / GO:0005615_extracellular space / GO:0019814_immunoglobulin complex / GO:0002862_negative regulation of inflammatory response to antigenic stimulus / …
2	IGKV1-27	0.0871249	0.0972754	0.0707256	0.228999	-0.0154958	A0A075B6S5	immunoglobulin kappa variable 1-27		GO:0016020_membrane / GO:0005886_plasma membrane / GO:0005576_extracellular region / GO:0002376_immune system process / GO:0002250_adaptive immune response / GO:0006955_immune response / GO:0005615_extracellular space / GO:0019814_immunoglobulin complex / GO:0016020_membrane / GO:0005886_plasma membrane / GO:0005576_extracellular region / GO:0002376_immune system process / GO:0002250_adaptive imm…
2	IGKV1-33	0.0380348	0.0605855	-0.012026	0.193575	-0.0540112	P01594	immunoglobulin kappa variable 1-33		_ / GO:0016020_membrane / GO:0005886_plasma membrane / GO:0005576_extracellular region / GO:0005576_extracellular region / GO:0002376_immune system process / GO:0006955_immune response / GO:0002250_adaptive immune response / GO:0006955_immune response / GO:0005615_extracellular space / GO:0019814_immunoglobulin complex / GO:0002862_negative regulation of inflammatory response to antigenic stimulu…
2	IGKV1-6	0.119407	0.0802547	-0.0367155	0.109482	-0.02665	A0A0C4DH72	immunoglobulin kappa variable 1-6		GO:0016020_membrane / GO:0005886_plasma membrane / GO:0005576_extracellular region / GO:0002376_immune system process / GO:0002250_adaptive immune response / GO:0006955_immune response / GO:0005615_extracellular space / GO:0019814_immunoglobulin complex / GO:0016020_membrane / GO:0005886_plasma membrane / GO:0005576_extracellular region / GO:0002376_immune system process / GO:0002250_adaptive imm…
2	IGKV1D-12	0.356739	0.474284	-0.000557956	-0.161503	-0.00644122	P01611	immunoglobulin kappa variable 1D-12		GO:0016020_membrane / GO:0005886_plasma membrane / GO:0005576_extracellular region / GO:0005576_extracellular region / GO:0002376_immune system process / GO:0006955_immune response / GO:0002250_adaptive immune response / GO:0006955_immune response / GO:0005615_extracellular space / GO:0019814_immunoglobulin complex / GO:0002862_negative regulation of inflammatory response to antigenic stimulus / …
2	IGKV2-30	0.15206	0.236602	-0.0252625	-0.0604469	-0.0465324	P06310	immunoglobulin kappa variable 2-30		GO:0016020_membrane / GO:0005886_plasma membrane / GO:0005576_extracellular region / GO:0005576_extracellular region / GO:0002376_immune system process / GO:0006955_immune response / GO:0002250_adaptive immune response / GO:0006955_immune response / GO:0005615_extracellular space / GO:0019814_immunoglobulin complex / GO:0002862_negative regulation of inflammatory response to antigenic stimulus / …
2	IGKV3-15	0.262655	0.281432	-0.0373163	-0.158772	-0.0688164	P01624	immunoglobulin kappa variable 3-15		GO:0016020_membrane / GO:0005886_plasma membrane / GO:0005576_extracellular region / GO:0005576_extracellular region / GO:0002376_immune system process / GO:0006955_immune response / GO:0002250_adaptive immune response / GO:0006955_immune response / GO:0005615_extracellular space / GO:0019814_immunoglobulin complex / GO:0002862_negative regulation of inflammatory response to antigenic stimulus / …
2	IGKV3-20	0.0443431	0.0476938	0.0273628	-0.0878595	-0.0183412	P01619	immunoglobulin kappa variable 3-20		GO:0016020_membrane / GO:0005886_plasma membrane / GO:0005576_extracellular region / GO:0005576_extracellular region / GO:0005615_extracellular space / GO:0005615_extracellular space / GO:0002376_immune system process / GO:0006955_immune response / GO:0002250_adaptive immune response / GO:0006955_immune response / GO:0005615_extracellular space / GO:0019814_immunoglobulin complex / GO:0002862_neg…
2	IGLC3	0.0480207	0.12212	0.0328129	-0.161019	0.000194819
2	IGLL1	0.287197	0.344316	0.253025	-0.104775	0.0534023	P15814	immunoglobulin lambda like polypeptide 1	Autosomal agammaglobulinemia, AGAMMAGLOBULINEMIA 2 AUTOSOMAL RECESSIVE	GO:0016020_membrane / GO:0005783_endoplasmic reticulum / GO:0005576_extracellular region / GO:0005515_protein binding / GO:0006955_immune response / GO:0009897_external side of plasma membrane / GO:0050900_leukocyte migration / GO:0005576_extracellular region / GO:0003823_antigen binding / GO:0034987_immunoglobulin receptor binding / GO:0006910_phagocytosis, recognition / GO:0006911_phagocytosis,…
2	IGLL5	0.0868594	0.158451	0.00423925	-0.200759	-0.0534868	B9A064	immunoglobulin lambda like polypeptide 5		GO:0005576_extracellular region / GO:0009897_external side of plasma membrane / GO:0003823_antigen binding / GO:0034987_immunoglobulin receptor binding / GO:0006910_phagocytosis, recognition / GO:0006911_phagocytosis, engulfment / GO:0006958_complement activation, classical pathway / GO:0042742_defense response to bacterium / GO:0045087_innate immune response / GO:0050853_B cell receptor signalin…
2	IGLV1-47	0.0313199	0.018014	-0.0697478	-0.330838	-0.052667	P01700	immunoglobulin lambda variable 1-47		GO:0016020_membrane / GO:0005886_plasma membrane / GO:0005576_extracellular region / GO:0005576_extracellular region / GO:0002376_immune system process / GO:0006955_immune response / GO:0002250_adaptive immune response / GO:0006955_immune response / GO:0005615_extracellular space / GO:0019814_immunoglobulin complex / GO:0002862_negative regulation of inflammatory response to antigenic stimulus / …
2	IGLV2-8	0.218566	0.122297	0.122915	0.481252	0.0356655	P01709	immunoglobulin lambda variable 2-8		GO:0016020_membrane / GO:0005886_plasma membrane / GO:0005576_extracellular region / GO:0005576_extracellular region / GO:0002376_immune system process / GO:0006955_immune response / GO:0002250_adaptive immune response / GO:0006955_immune response / GO:0005615_extracellular space / GO:0019814_immunoglobulin complex / GO:0002862_negative regulation of inflammatory response to antigenic stimulus / …
2	IGLV3-19	0.307527	0.58252	-0.129625	-0.287242	0.00461839	P01714	immunoglobulin lambda variable 3-19		GO:0016020_membrane / GO:0005886_plasma membrane / GO:0005576_extracellular region / GO:0005576_extracellular region / GO:0002376_immune system process / GO:0006955_immune response / GO:0002250_adaptive immune response / GO:0006955_immune response / GO:0005615_extracellular space / GO:0019814_immunoglobulin complex / GO:0002862_negative regulation of inflammatory response to antigenic stimulus / …
2	IGLV3-21	0.131988	0.214783	-0.115169	-0.72401	-0.0192988	P80748	immunoglobulin lambda variable 3-21		GO:0016020_membrane / GO:0005886_plasma membrane / GO:0005576_extracellular region / GO:0005576_extracellular region / GO:0002376_immune system process / GO:0006955_immune response / GO:0002250_adaptive immune response / GO:0006955_immune response / GO:0005615_extracellular space / GO:0019814_immunoglobulin complex / GO:0002862_negative regulation of inflammatory response to antigenic stimulus / …
2	IGLV3-25	0.26959	0.257949	-0.0767116	0.0653141	-0.0341073	P01717	immunoglobulin lambda variable 3-25		GO:0016020_membrane / GO:0005886_plasma membrane / GO:0005576_extracellular region / GO:0005576_extracellular region / GO:0002376_immune system process / GO:0006955_immune response / GO:0002250_adaptive immune response / GO:0006955_immune response / GO:0005615_extracellular space / GO:0019814_immunoglobulin complex / GO:0002862_negative regulation of inflammatory response to antigenic stimulus / …
2	IGLV3-27	0.130761	0.178263	-0.0634695	0.0200742	-0.0422643	P01718	immunoglobulin lambda variable 3-27		GO:0016020_membrane / GO:0005886_plasma membrane / GO:0005576_extracellular region / GO:0005576_extracellular region / GO:0002376_immune system process / GO:0006955_immune response / GO:0002250_adaptive immune response / GO:0006955_immune response / GO:0005615_extracellular space / GO:0019814_immunoglobulin complex / GO:0002862_negative regulation of inflammatory response to antigenic stimulus / …
2	IGLV6-57	0.114965	0.119294	-0.0981987	-0.218853	-0.112375	P01721	immunoglobulin lambda variable 6-57		GO:0016020_membrane / GO:0005886_plasma membrane / GO:0005576_extracellular region / GO:0005576_extracellular region / GO:0002376_immune system process / GO:0006955_immune response / GO:0002250_adaptive immune response / GO:0006955_immune response / GO:0005615_extracellular space / GO:0019814_immunoglobulin complex / GO:0002862_negative regulation of inflammatory response to antigenic stimulus / …
2	INF2	0.179432	0.23772	-0.149684	-0.0682651	-0.0162021	Q27J81	inverted formin 2	Autosomal dominant intermediate Charcot-Marie-Tooth disease type E, Genetic steroid-resistant nephrotic syndrome, CHARCOT-MARIE-TOOTH DISEASE DOMINANT INTERMEDIATE E, FOCAL SEGMENTAL GLOMERULOSCLEROSIS 5	_ / _ / GO:0003779_actin binding / GO:0030036_actin cytoskeleton organization / GO:0031267_small GTPase binding / GO:0003779_actin binding / GO:0030036_actin cytoskeleton organization / GO:0031267_small GTPase binding / _ / GO:0003779_actin binding / GO:0030036_actin cytoskeleton organization / GO:0031267_small GTPase binding / GO:0003779_actin binding / GO:0030036_actin cytoskeleton organization…
2	IQGAP2	0.394119	0.37865	0.0552596	-0.149882	0.0460132	Q13576	IQ motif containing GTPase activating protein 2		GO:0005515_protein binding / GO:0007165_signal transduction / GO:0043087_regulation of GTPase activity / GO:0005737_cytoplasm / GO:0030175_filopodium / GO:0043547_positive regulation of GTPase activity / GO:0005874_microtubule / GO:0009986_cell surface / GO:0030027_lamellipodium / GO:0005737_cytoplasm / GO:0005886_plasma membrane / GO:0005096_GTPase activator activity / GO:0005516_calmodulin bind…
2	ITIH4	0.006111	-0.116119	-0.120822	-0.0674071	-0.0453545	Q14624	inter-alpha-trypsin inhibitor heavy chain 4		GO:0004867_serine-type endopeptidase inhibitor activity / GO:0030212_hyaluronan metabolic process / GO:0005576_extracellular region / GO:0005576_extracellular region / GO:0010951_negative regulation of endopeptidase activity / GO:0005576_extracellular region / GO:0005515_protein binding / GO:0006953_acute-phase response / GO:0006953_acute-phase response / GO:0030414_peptidase inhibitor activity /…
2	KRT1	0.186234	0.442414	0.0644925	-0.424903	0.159146	P04264	keratin 1	Annular epidermolytic ichthyosis, Autosomal dominant epidermolytic ichthyosis, Congenital reticular ichthyosiform erythroderma, Epidermolytic palmoplantar keratoderma, Ichthyosis hystrix of Curth-Macklin, KRT1-related diffuse nonepidermolytic keratoderma, Palmoplantar keratoderma-hereditary motor and sensory neuropathy syndrome, Striate palmoplantar keratoderma, EPIDERMOLYTIC HYPERKERATOSIS, ICHT…	GO:0045095_keratin filament / GO:0005634_nucleus / GO:0016020_membrane / GO:0016020_membrane / GO:0016020_membrane / GO:0005886_plasma membrane / GO:0030246_carbohydrate binding / GO:0005615_extracellular space / GO:0005515_protein binding / GO:0005882_intermediate filament / GO:0005576_extracellular region / GO:0042730_fibrinolysis / GO:0005829_cytosol / GO:0070062_extracellular exosome / GO:003…
2	KRT10	0.171023	0.34787	-0.00727401	-0.432136	0.241439	P13645	keratin 10	Annular epidermolytic ichthyosis, Autosomal dominant epidermolytic ichthyosis, Autosomal recessive epidermolytic ichthyosis, Congenital reticular ichthyosiform erythroderma, EPIDERMOLYTIC HYPERKERATOSIS, ERYTHRODERMA ICHTHYOSIFORM CONGENITAL RETICULAR, ICHTHYOSIS CYCLIC WITH EPIDERMOLYTIC HYPERKERATOSIS	GO:0005198_structural molecule activity / GO:0005634_nucleus / GO:0005737_cytoplasm / GO:0016020_membrane / GO:0005576_extracellular region / GO:0005615_extracellular space / GO:0005615_extracellular space / GO:0005515_protein binding / GO:0005882_intermediate filament / GO:0005882_intermediate filament / GO:0009986_cell surface / GO:0005829_cytosol / GO:0070062_extracellular exosome / GO:0031424…
2	KRT14	0.326306	0.460284	-0.0045392	-0.393736	0.105604	P02533	keratin 14	DERMATOPATHIA PIGMENTOSA RETICULARIS, EPIDERMOLYSIS BULLOSA SIMPLEX WITH MOTTLED PIGMENTATION, Epidermolysis bullosa simplex autosomal recessive K14, Epidermolysis bullosa simplex generalized intermediate, Epidermolysis bullosa simplex generalized severe, Localized epidermolysis bullosa simplex, Naegeli-Franceschetti-Jadassohn syndrome, EPIDERMOLYSIS BULLOSA SIMPLEX AUTOSOMAL RECESSIVE 1, EPIDERM…	GO:0005198_structural molecule activity / GO:0005634_nucleus / GO:0005634_nucleus / GO:0005634_nucleus / GO:0005737_cytoplasm / GO:0005737_cytoplasm / GO:0005515_protein binding / GO:0005882_intermediate filament / GO:0005829_cytosol / GO:0070062_extracellular exosome / GO:0031424_keratinization / GO:0005200_structural constituent of cytoskeleton / GO:0008544_epidermis development / GO:0070268_co…
2	KRT16	-0.0378136	0.0556435	0.067197	-0.576568	0.166809	P08779	keratin 16	Epidermolytic palmoplantar keratoderma, Isolated focal non-epidermolytic palmoplantar keratoderma, Pachyonychia congenita, Pachyonychia congenita 1, PALMOPLANTAR KERATODERMA NONEPIDERMOLYTIC FOCAL 1	GO:0005198_structural molecule activity / GO:0005634_nucleus / GO:0005856_cytoskeleton / GO:0005515_protein binding / GO:0005882_intermediate filament / GO:0005882_intermediate filament / GO:0045087_innate immune response / GO:0006954_inflammatory response / GO:0005200_structural constituent of cytoskeleton / GO:0031424_keratinization / GO:0005829_cytosol / GO:0070062_extracellular exosome / GO:0…
2	KRT2	0.163103	0.293032	-0.0117486	-0.48089	0.214245	P35908	keratin 2	Superficial epidermolytic ichthyosis, ICHTHYOSIS BULLOSA OF SIEMENS	GO:0045095_keratin filament / GO:0005634_nucleus / GO:0016020_membrane / GO:0005615_extracellular space / GO:0005515_protein binding / GO:0005882_intermediate filament / GO:0031424_keratinization / GO:0005829_cytosol / GO:0070062_extracellular exosome / GO:0031424_keratinization / GO:0045684_positive regulation of epidermis development / GO:0005200_structural constituent of cytoskeleton / GO:0043…
2	KRT5	-0.0346571	0.09323	0.0292289	-0.402872	0.216107	P13647	keratin 5	DOWLING-DEGOS DISEASE, Epidermolysis bullosa simplex with circinate migratory erythema, EPIDERMOLYSIS BULLOSA SIMPLEX WITH MOTTLED PIGMENTATION, Epidermolysis bullosa simplex generalized intermediate, Epidermolysis bullosa simplex generalized severe, Localized epidermolysis bullosa simplex, DOWLING-DEGOS DISEASE 1, EPIDERMOLYSIS BULLOSA SIMPLEX WITH MIGRATORY CIRCINATE ERYTHEMA, EPIDERMOLYSIS BUL…	GO:0045095_keratin filament / GO:0005634_nucleus / GO:0005737_cytoplasm / GO:0016020_membrane / GO:0005515_protein binding / GO:0007010_cytoskeleton organization / GO:0005882_intermediate filament / GO:0005829_cytosol / GO:0070062_extracellular exosome / GO:0031424_keratinization / GO:0005200_structural constituent of cytoskeleton / GO:0097110_scaffold protein binding / GO:0008544_epidermis devel…
2	KRT6B	0.267515	0.249402	0.0357197	-0.616139	0.172157	P04259	keratin 6B	Pachyonychia congenita, PACHYONYCHIA CONGENITA 4	GO:0045095_keratin filament / GO:0005515_protein binding / GO:0007010_cytoskeleton organization / GO:0005882_intermediate filament / GO:0005829_cytosol / GO:0070062_extracellular exosome / GO:0031424_keratinization / GO:0005200_structural constituent of cytoskeleton / GO:0007398_ectoderm development / GO:0070268_cornification
2	KRT9	0.0660381	0.186672	0.169228	-0.420039	0.173388	P35527	keratin 9	Epidermolytic palmoplantar keratoderma, PALMOPLANTAR KERATODERMA EPIDERMOLYTIC	GO:0005198_structural molecule activity / GO:0005634_nucleus / GO:0016020_membrane / GO:0005615_extracellular space / GO:0005882_intermediate filament / GO:0005829_cytosol / GO:0070062_extracellular exosome / GO:0031424_keratinization / GO:0005200_structural constituent of cytoskeleton / GO:0008544_epidermis development / GO:0070268_cornification / GO:0045109_intermediate filament organization / …
2	LBP	0.194858	0.10864	-0.0202588	0.0722885	-0.0887792	P18428	lipopolysaccharide binding protein		GO:0008289_lipid binding / GO:0005615_extracellular space / GO:0045087_innate immune response / GO:0001530_lipopolysaccharide binding / GO:0006953_acute-phase response / GO:0050829_defense response to Gram-negative bacterium / GO:0005615_extracellular space / GO:0005615_extracellular space / GO:0043032_positive regulation of macrophage activation / GO:0032755_positive regulation of interleukin-6 …
2	LDHA	0.0657662	0.0798842	-0.0499263	-0.15765	0.0182146	P00338	lactate dehydrogenase A	GLYCOGEN STORAGE DISEASE XI, Glycogen storage disease due to lactate dehydrogenase M-subunit deficiency	GO:0055114_oxidation-reduction process / GO:0016491_oxidoreductase activity / GO:0016616_oxidoreductase activity, acting on the CH-OH group of donors, NAD or NADP as acceptor / GO:0019752_carboxylic acid metabolic process / _ / _ / GO:0005975_carbohydrate metabolic process / GO:0055114_oxidation-reduction process / GO:0003824_catalytic activity / GO:0016491_oxidoreductase activity / GO:0016616_ox…
2	LDHB	0.0218738	0.0838652	-0.141865	0.135617	-0.0125906	P07195	lactate dehydrogenase B	Glycogen storage disease due to lactate dehydrogenase H-subunit deficiency, LACTATE DEHYDROGENASE B DEFICIENCY	_ / _ / GO:0005975_carbohydrate metabolic process / GO:0005737_cytoplasm / GO:0055114_oxidation-reduction process / GO:0003824_catalytic activity / GO:0016491_oxidoreductase activity / GO:0016616_oxidoreductase activity, acting on the CH-OH group of donors, NAD or NADP as acceptor / GO:0019752_carboxylic acid metabolic process / GO:0004459_L-lactate dehydrogenase activity / GO:0005737_cytoplasm /…
2	LGALSL	0.404895	0.538647	-0.530706	-0.62664	-0.275138	Q3ZCW2	galectin like		GO:0030246_carbohydrate binding / GO:0030246_carbohydrate binding / GO:0005515_protein binding / _ / _ / _
2	LYN	0.213436	0.266356	-0.111024	0.532912	0.0231918	P07948	LYN proto-oncogene, Src family tyrosine kinase		GO:0005524_ATP binding / GO:0005515_protein binding / GO:0006468_protein phosphorylation / GO:0004672_protein kinase activity / GO:0004713_protein tyrosine kinase activity / GO:0001934_positive regulation of protein phosphorylation / GO:0005634_nucleus / GO:0005634_nucleus / GO:0005634_nucleus / GO:0005737_cytoplasm / GO:0005737_cytoplasm / GO:0016020_membrane / GO:0005794_Golgi apparatus / GO:00…
2	MPIG6B	0.286919	0.38218	0.0289811	0.524031	0.0924296	O95866	megakaryocyte and platelet inhibitory receptor G6b	THROMBOCYTOPENIA ANEMIA AND MYELOFIBROSIS	_ / GO:0016021_integral component of membrane / GO:0016020_membrane / GO:0005794_Golgi apparatus / GO:0005783_endoplasmic reticulum / GO:0005783_endoplasmic reticulum / GO:0005654_nucleoplasm / GO:0005829_cytosol / GO:0005886_plasma membrane / GO:0005886_plasma membrane / GO:0005794_Golgi apparatus / GO:0009968_negative regulation of signal transduction / GO:0008201_heparin binding / GO:0007229_i…
2	MYL9	0.200918	0.24756	0.0753311	0.543214	-0.148733	P24844	myosin light chain 9		GO:0005509_calcium ion binding / GO:0005737_cytoplasm / GO:0046872_metal ion binding / GO:0016459_myosin complex / GO:0005856_cytoskeleton / GO:0005515_protein binding / GO:0005938_cell cortex / GO:0005829_cytosol / GO:0070527_platelet aggregation / GO:0045652_regulation of megakaryocyte differentiation / GO:0006936_muscle contraction / GO:0008307_structural constituent of muscle / GO:0006937_reg…
2	PDIA3	0.680146	0.798977	-0.140785	-0.1908	-0.0477858	P30101	protein disulfide isomerase family A member 3		_ / GO:0003756_protein disulfide isomerase activity / GO:0003723_RNA binding / GO:0005634_nucleus / GO:0016853_isomerase activity / GO:0005783_endoplasmic reticulum / GO:0005783_endoplasmic reticulum / GO:0005783_endoplasmic reticulum / GO:0005925_focal adhesion / GO:0005615_extracellular space / GO:0018215_protein phosphopantetheinylation / GO:0005788_endoplasmic reticulum lumen / GO:0005515_pro…
2	PDLIM1	0.320314	0.242623	0.0542126	-0.112638	-0.0249609	O00151	PDZ and LIM domain 1		GO:0005515_protein binding / GO:0005856_cytoskeleton / GO:0005737_cytoplasm / GO:0005737_cytoplasm / GO:0046872_metal ion binding / GO:0003779_actin binding / GO:0005856_cytoskeleton / GO:0005925_focal adhesion / GO:0045893_positive regulation of transcription, DNA-templated / GO:0005515_protein binding / GO:0030018_Z disc / GO:0030018_Z disc / GO:0030036_actin cytoskeleton organization / GO:0001…
2	PECAM1	0.275709	0.365238	-0.0464637	0.39557	0.00160033	P16284	platelet and endothelial cell adhesion molecule 1		GO:0005615_extracellular space / GO:0030335_positive regulation of cell migration / GO:0001934_positive regulation of protein phosphorylation / GO:0005515_protein binding / GO:0016020_membrane / GO:0016021_integral component of membrane / GO:0005886_plasma membrane / GO:0005886_plasma membrane / GO:0007155_cell adhesion / GO:0030054_cell junction / GO:0045121_membrane raft / GO:0042803_protein ho…
2	PFN1	1.14441	1.31439	-0.0585969	1.3009	-0.0383284	P07737	profilin 1	Amyotrophic lateral sclerosis, AMYOTROPHIC LATERAL SCLEROSIS 18	GO:0003779_actin binding / GO:0030036_actin cytoskeleton organization / GO:0003723_RNA binding / GO:0005634_nucleus / GO:0005737_cytoplasm / GO:0005737_cytoplasm / GO:0016020_membrane / GO:0003779_actin binding / GO:0005856_cytoskeleton / GO:0005925_focal adhesion / GO:0005515_protein binding / GO:0005938_cell cortex / GO:0005737_cytoplasm / GO:0001784_phosphotyrosine residue binding / GO:0005829…
2	PGK1	0.903815	1.01307	-0.0617747	0.417488	0.039573	P00558	phosphoglycerate kinase 1	Glycogen storage disease due to phosphoglycerate kinase 1 deficiency, PHOSPHOGLYCERATE KINASE 1 DEFICIENCY	GO:0006096_glycolytic process / GO:0004618_phosphoglycerate kinase activity / GO:0005737_cytoplasm / GO:0016020_membrane / GO:0000166_nucleotide binding / GO:0005524_ATP binding / GO:0005524_ATP binding / GO:0016301_kinase activity / GO:0016740_transferase activity / GO:0016310_phosphorylation / GO:0016310_phosphorylation / GO:0045121_membrane raft / GO:0005515_protein binding / GO:0005829_cytoso…
2	PLEC	0.331153	0.427899	-0.265817	-0.300923	-0.0598633	Q15149	plectin	Aplasia cutis congenita, EPIDERMOLYSIS BULLOSA SIMPLEX WITH MUSCULAR DYSTROPHY, EPIDERMOLYSIS BULLOSA SIMPLEX WITH PYLORIC ATRESIA, PLEC-related epidermolysis bullosa simplex without extracutaneous involvement, Plectin-related limb-girdle muscular dystrophy R17, EPIDERMOLYSIS BULLOSA JUNCTIONALIS WITH PYLORIC ATRESIA, Epidermolysis bullosa simplex with nail dystrophy, EPIDERMOLYSIS BULLOSA SIMPLE…	GO:0005515_protein binding / GO:0005856_cytoskeleton / GO:0008092_cytoskeletal protein binding / GO:0045104_intermediate filament cytoskeleton organization / GO:0003723_RNA binding / GO:0005737_cytoplasm / GO:0005829_cytosol / GO:0003779_actin binding / GO:0005925_focal adhesion / GO:0005925_focal adhesion / GO:0030054_cell junction / GO:0042383_sarcolemma / GO:0045111_intermediate filament cytos…
2	PLEK	0.386185	0.344432	-0.0347288	0.133979	-0.0657136	P08567	pleckstrin		GO:0035556_intracellular signal transduction / GO:0005737_cytoplasm / GO:0016020_membrane / GO:0005515_protein binding / GO:0005886_plasma membrane / GO:0005576_extracellular region / GO:0005829_cytosol / GO:0042803_protein homodimerization activity / GO:0070527_platelet aggregation / GO:0002576_platelet degranulation / GO:0010572_positive regulation of platelet activation / GO:0031529_ruffle org…
2	PNP	0.538948	0.565364	-0.194684	-0.507304	-0.0240396	P00491	purine nucleoside phosphorylase	PURINE NUCLEOSIDE PHOSPHORYLASE DEFICIENCY	GO:0003824_catalytic activity / GO:0009116_nucleoside metabolic process / GO:0006139_nucleobase-containing compound metabolic process / GO:0004731_purine-nucleoside phosphorylase activity / _ / _ / GO:0003824_catalytic activity / GO:0009116_nucleoside metabolic process / GO:0006139_nucleobase-containing compound metabolic process / GO:0016763_transferase activity, transferring pentosyl groups / G…
2	PPIA	0.558769	0.636604	-0.0654963	1.01542	-0.00465022	P62937	peptidylprolyl isomerase A		_ / GO:0003755_peptidyl-prolyl cis-trans isomerase activity / GO:0006457_protein folding / GO:0000413_protein peptidyl-prolyl isomerization / GO:0016853_isomerase activity / GO:0003755_peptidyl-prolyl cis-trans isomerase activity / GO:0000413_protein peptidyl-prolyl isomerization / GO:0003723_RNA binding / GO:0005634_nucleus / GO:0005634_nucleus / GO:0005634_nucleus / GO:0005737_cytoplasm / GO:00…
2	PPP1CC	0.296047	0.323119	-0.25421	-0.539861	-0.135742	P36873	protein phosphatase 1 catalytic subunit gamma		GO:0016787_hydrolase activity / GO:0004722_protein serine/threonine phosphatase activity / GO:0000164_protein phosphatase type 1 complex / GO:0003723_RNA binding / GO:0005634_nucleus / GO:0005634_nucleus / GO:0005634_nucleus / GO:0005737_cytoplasm / GO:0005737_cytoplasm / GO:0016607_nuclear speck / GO:0046872_metal ion binding / GO:0005739_mitochondrion / GO:0005739_mitochondrion / GO:0005856_cyt…
2	PRDX6	0.562145	0.720082	-0.079949	0.0653755	-0.0220592	P30041	peroxiredoxin 6		GO:0055114_oxidation-reduction process / GO:0016491_oxidoreductase activity / GO:0016209_antioxidant activity / GO:0051920_peroxiredoxin activity / GO:0005737_cytoplasm / GO:0005634_nucleus / GO:0005737_cytoplasm / GO:0016020_membrane / GO:0016740_transferase activity / GO:0016787_hydrolase activity / GO:0006629_lipid metabolic process / GO:0016042_lipid catabolic process / GO:0005829_cytosol / G…
2	PRKAR1A	0.586169	0.705572	-0.182038	-0.358515	-0.0109112	P10644	protein kinase cAMP-dependent type I regulatory subunit alpha	Acrodysostosis, Acrodysostosis with multiple hormone resistance, ACUTE PROMYELOCYTIC LEUKEMIA, Carney complex, Familial atrial myxoma, Primary pigmented nodular adrenocortical disease, ACRODYSOSTOSIS 1 WITH OR WITHOUT HORMONE RESISTANCE, Carney complex type 1, MYXOMA INTRACARDIAC, PIGMENTED NODULAR ADRENOCORTICAL DISEASE PRIMARY 1	GO:0016020_membrane / GO:0005886_plasma membrane / GO:0030552_cAMP binding / GO:0008603_cAMP-dependent protein kinase regulator activity / GO:0001932_regulation of protein phosphorylation / GO:0005952_cAMP-dependent protein kinase complex / GO:2000480_negative regulation of cAMP-dependent protein kinase activity / GO:0005737_cytoplasm / GO:0016020_membrane / GO:0016020_membrane / GO:0000166_nucle…
2	PRPS2	0.354415	0.211841	-0.0717124	0.648567	0.0634179	P11908	phosphoribosyl pyrophosphate synthetase 2		GO:0000287_magnesium ion binding / GO:0004749_ribose phosphate diphosphokinase activity / GO:0009165_nucleotide biosynthetic process / GO:0000287_magnesium ion binding / GO:0009116_nucleoside metabolic process / GO:0004749_ribose phosphate diphosphokinase activity / GO:0009156_ribonucleoside monophosphate biosynthetic process / GO:0044249_cellular biosynthetic process / GO:0009165_nucleotide bios…
2	PYGB	0.274584	0.368412	-0.156297	-0.356545	-0.100096	P11216	glycogen phosphorylase B		GO:0004645_1,4-alpha-oligoglucan phosphorylase activity / GO:0005975_carbohydrate metabolic process / GO:0030170_pyridoxal phosphate binding / GO:0008184_glycogen phosphorylase activity / GO:0005737_cytoplasm / GO:0016020_membrane / GO:0016740_transferase activity / GO:0016757_transferase activity, transferring glycosyl groups / GO:0005977_glycogen metabolic process / GO:0003824_catalytic activit…
2	RAB14	0.23109	0.291104	-0.0945841	0.141133	-0.0488666	P61106	RAB14, member RAS oncogene family	RAB14-related developmental disorder monoallelic	GO:0005525_GTP binding / GO:0003924_GTPase activity / GO:0042742_defense response to bacterium / GO:0005802_trans-Golgi network / GO:0032456_endocytic recycling / GO:0006895_Golgi to endosome transport / GO:0090382_phagosome maturation / GO:0045335_phagocytic vesicle / GO:0055037_recycling endosome / GO:0016020_membrane / GO:0015031_protein transport / GO:0043231_intracellular membrane-bounded or…
2	RAB7A	0.0508264	0.0929499	0.00120056	0.449489	-0.00156116	P51149	RAB7A, member RAS oncogene family	Autosomal dominant Charcot-Marie-Tooth disease type 2B, CHARCOT-MARIE-TOOTH DISEASE AXONAL TYPE 2B	GO:0005525_GTP binding / GO:0003924_GTPase activity / GO:0005764_lysosome / GO:0005525_GTP binding / GO:0003924_GTPase activity / _ / GO:0005525_GTP binding / GO:0003924_GTPase activity / GO:0003924_GTPase activity / GO:0005525_GTP binding / GO:0005525_GTP binding / GO:0003924_GTPase activity / GO:0005764_lysosome / _ / GO:0005525_GTP binding / GO:0003924_GTPase activity / GO:0005525_GTP binding …
2	RAC1	0.232728	0.146121	0.0837942	0.221955	0.0581378	P63000	Rac family small GTPase 1	Microcephaly-corpus callosum and cerebellar vermis hypoplasia-facial dysmorphism-intellectual disability syndrom, MENTAL RETARDATION AUTOSOMAL DOMINANT 48, Developmental Disorders with Diverse Phenotypes	GO:0005525_GTP binding / GO:0003924_GTPase activity / GO:0007264_small GTPase mediated signal transduction / GO:0010595_positive regulation of endothelial cell migration / GO:0010764_negative regulation of fibroblast migration / GO:0005737_cytoplasm / GO:0005737_cytoplasm / GO:0016020_membrane / GO:0016020_membrane / GO:0000166_nucleotide binding / GO:0005886_plasma membrane / GO:0005886_plasma m…
2	RYR2	0.182386	0.259723	0.040615	-0.000470211	-0.0782863	Q92736	ryanodine receptor 2	Catecholaminergic polymorphic ventricular tachycardia, Familial isolated arrhythmogenic ventricular dysplasia biventricular form, Familial isolated arrhythmogenic ventricular dysplasia left dominant form, Familial isolated arrhythmogenic ventricular dysplasia right dominant form, ARRHYTHMOGENIC RIGHT VENTRICULAR DYSPLASIA FAMILIAL 2, VENTRICULAR TACHYCARDIA CATECHOLAMINERGIC POLYMORPHIC 1 WITH OR…	GO:0016021_integral component of membrane / GO:0005515_protein binding / GO:0016020_membrane / GO:0006811_ion transport / GO:0055085_transmembrane transport / GO:0005509_calcium ion binding / GO:0006816_calcium ion transport / GO:0070588_calcium ion transmembrane transport / GO:0005262_calcium channel activity / GO:0005216_ion channel activity / GO:0006874_cellular calcium ion homeostasis / GO:00…
2	SEPTIN2	0.208336	0.345751	-0.0495331	0.34971	-0.0645983	Q15019	septin 2		GO:0005525_GTP binding / GO:0051301_cell division / GO:0005634_nucleus / GO:0005737_cytoplasm / GO:0005737_cytoplasm / GO:0016020_membrane / GO:0000166_nucleotide binding / GO:0005654_nucleoplasm / GO:0005886_plasma membrane / GO:0005886_plasma membrane / GO:0005929_cilium / GO:0031514_motile cilium / GO:0045171_intercellular bridge / GO:0005856_cytoskeleton / GO:0005694_chromosome / GO:0030154_c…
2	SEPTIN7	-0.057868	0.000407344	0.00581002	-0.761183	0.0287606
2	SERPINA5	0.261503	0.29278	0.0415063	-0.527342	0.0712266	P05154	serpin family A member 5		GO:0005615_extracellular space / GO:0005615_extracellular space / GO:0016020_membrane / GO:0005576_extracellular region / GO:0005576_extracellular region / GO:0005576_extracellular region / GO:0005615_extracellular space / GO:0010951_negative regulation of endopeptidase activity / GO:0006869_lipid transport / GO:0008201_heparin binding / GO:0008201_heparin binding / GO:0007283_spermatogenesis / G…
2	SERPINB1	0.341448	0.420774	-0.0340833	0.509279	0.0875833	P30740	serpin family B member 1		GO:0005615_extracellular space / GO:0004867_serine-type endopeptidase inhibitor activity / GO:0005615_extracellular space / GO:0005737_cytoplasm / GO:0016020_membrane / GO:0005576_extracellular region / GO:0005576_extracellular region / GO:0010951_negative regulation of endopeptidase activity / GO:0036464_cytoplasmic ribonucleoprotein granule / GO:0005615_extracellular space / GO:0005576_extracel…
2	SH3BGRL3	0.351095	0.414407	-0.199314	-0.313568	-0.105845	Q9H299	SH3 domain binding glutamate rich protein like 3		GO:0015035_protein disulfide oxidoreductase activity / GO:0005634_nucleus / GO:0005737_cytoplasm / GO:0016604_nuclear body / GO:0005515_protein binding / GO:0070062_extracellular exosome / GO:0016604_nuclear body
2	SHBG	0.530094	0.492208	-0.125162	-0.644356	-0.0523632	P04278	sex hormone binding globulin		_ / _ / _ / _ / _ / _ / _ / _ / _ / _ / GO:0005576_extracellular region / GO:0005576_extracellular region / GO:0008289_lipid binding / GO:0005515_protein binding / GO:0005496_steroid binding / GO:0070062_extracellular exosome / GO:0005497_androgen binding / GO:0005496_steroid binding / GO:0005576_extracellular region / GO:0005576_extracellular region / GO:0008289_lipid binding / GO:0005515_protei…
2	SNAP23	0.357491	0.45328	0.117557	0.464269	0.132192	O00161	synaptosome associated protein 23		_ / GO:0016020_membrane / GO:0005886_plasma membrane / GO:0045202_synapse / GO:0043005_neuron projection / _ / _ / GO:0016020_membrane / GO:0016021_integral component of membrane / GO:0005737_cytoplasm / GO:0016020_membrane / GO:0015031_protein transport / GO:0005654_nucleoplasm / GO:0005886_plasma membrane / GO:0005886_plasma membrane / GO:0098793_presynapse / GO:0005925_focal adhesion / GO:0030…
2	SOD1	0.528433	0.622683	-0.00220854	-0.131539	0.0930671	P00441	superoxide dismutase 1	Amyotrophic lateral sclerosis, AMYOTROPHIC LATERAL SCLEROSIS 1, SPASTIC TETRAPLEGIA AND AXIAL HYPOTONIA PROGRESSIVE	GO:0046872_metal ion binding / GO:0055114_oxidation-reduction process / GO:0004784_superoxide dismutase activity / GO:0006801_superoxide metabolic process / GO:0005634_nucleus / GO:0005634_nucleus / GO:0005634_nucleus / GO:0005737_cytoplasm / GO:0005737_cytoplasm / GO:0005654_nucleoplasm / GO:0005829_cytosol / GO:0005886_plasma membrane / GO:0016491_oxidoreductase activity / GO:0008270_zinc ion b…
2	SPARC	0.343795	0.488733	-0.0799326	-0.644672	0.0589607	P09486	secreted protein acidic and cysteine rich	Osteogenesis imperfecta type 4, OSTEOGENESIS IMPERFECTA TYPE XVII	GO:0005515_protein binding / GO:0005615_extracellular space / GO:0005509_calcium ion binding / GO:0062023_collagen-containing extracellular matrix / GO:0005518_collagen binding / GO:0005737_cytoplasm / GO:0043231_intracellular membrane-bounded organelle / GO:0046872_metal ion binding / GO:0005509_calcium ion binding / GO:0005576_extracellular region / GO:0005576_extracellular region / GO:0005515_…
2	SSC5D	0.315117	0.626284	-0.218983	-0.0733596	-0.0468642	A1L4H1	scavenger receptor cysteine rich family member with 5 domains		GO:0016020_membrane / GO:0005044_scavenger receptor activity / GO:0006897_endocytosis / GO:0016020_membrane / GO:0005044_scavenger receptor activity / GO:0005737_cytoplasm / GO:0005576_extracellular region / GO:0005615_extracellular space / GO:0007275_multicellular organism development / GO:0005515_protein binding / GO:0002376_immune system process / GO:0045087_innate immune response / GO:0043236…
2	STXBP2	0.282099	0.350465	-0.0414558	0.472467	0.0414356	Q15833	syntaxin binding protein 2	Familial hemophagocytic lymphohistiocytosis, HEMOPHAGOCYTIC LYMPHOHISTIOCYTOSIS FAMILIAL 5	GO:0016192_vesicle-mediated transport / GO:0006904_vesicle docking involved in exocytosis / _ / GO:0016192_vesicle-mediated transport / GO:0006904_vesicle docking involved in exocytosis / GO:0005829_cytosol / GO:0016192_vesicle-mediated transport / GO:0006904_vesicle docking involved in exocytosis / GO:0015031_protein transport / GO:0005829_cytosol / GO:0005886_plasma membrane / GO:0006887_exocyt…
2	TAGLN2	1.06117	1.25184	-0.0442621	-0.0236715	0.00376993	P37802	transgelin 2		GO:0005515_protein binding / GO:0005515_protein binding / GO:0005576_extracellular region / GO:0005829_cytosol / GO:0045296_cadherin binding / GO:0070062_extracellular exosome / GO:0002576_platelet degranulation / GO:0031982_vesicle / GO:0030855_epithelial cell differentiation / GO:0005515_protein binding / GO:0005515_protein binding / GO:0005576_extracellular region / GO:0005829_cytosol / GO:004…
2	TFRC	0.256595	0.278483	-0.047098	-0.303944	0.0451232	P02786	transferrin receptor	Combined immunodeficiency due to TFRC deficiency, Immunodeficiency 46, Combined immunodeficiency	GO:0005886_plasma membrane / GO:0006879_cellular iron ion homeostasis / GO:0006898_receptor-mediated endocytosis / GO:0004998_transferrin receptor activity / GO:0033572_transferrin transport / GO:0042470_melanosome / GO:0006897_endocytosis / GO:0031623_receptor internalization / GO:0005886_plasma membrane / GO:0006879_cellular iron ion homeostasis / GO:0006898_receptor-mediated endocytosis / GO:0…
2	TPI1	0.389278	0.487736	0.0113957	-0.0414271	0.0901443	P60174	triosephosphate isomerase 1	TRIOSEPHOSPHATE ISOMERASE DEFICIENCY	GO:0006096_glycolytic process / GO:0003824_catalytic activity / GO:0004807_triose-phosphate isomerase activity / GO:0005634_nucleus / GO:0005737_cytoplasm / GO:0016853_isomerase activity / GO:0016829_lyase activity / GO:0005615_extracellular space / GO:0042803_protein homodimerization activity / GO:0005515_protein binding / GO:0006094_gluconeogenesis / GO:0005829_cytosol / GO:0005829_cytosol / GO…
2	TSPAN14	0.114082	0.205224	-0.116209	-0.282827	0.0183008	Q8NG11	tetraspanin 14		GO:0016021_integral component of membrane / GO:0016020_membrane / GO:0005886_plasma membrane / GO:0005886_plasma membrane / GO:0005515_protein binding / GO:0005886_plasma membrane / GO:0005887_integral component of plasma membrane / GO:1990000_amyloid fibril formation / GO:0051604_protein maturation / GO:0019899_enzyme binding / GO:0043312_neutrophil degranulation / GO:0035579_specific granule me…
2	TTYH3	0.527084	0.735474	-0.161816	-0.0902974	-0.149276	Q9C0H2	tweety family member 3		GO:0016021_integral component of membrane / GO:0016020_membrane / GO:0005886_plasma membrane / GO:0005886_plasma membrane / GO:0006811_ion transport / GO:0005254_chloride channel activity / GO:0005254_chloride channel activity / GO:0006821_chloride transport / GO:0034707_chloride channel complex / GO:0005886_plasma membrane / GO:0005886_plasma membrane / GO:0070062_extracellular exosome / GO:0005…
2	TUBA1C	0.283389	0.388103	-0.0644873	-0.783133	-0.00392748	Q9BQE3	tubulin alpha 1c		_ / _ / GO:0005525_GTP binding / GO:0007017_microtubule-based process / GO:0005874_microtubule / GO:0003924_GTPase activity / GO:0005200_structural constituent of cytoskeleton / GO:0005737_cytoplasm / GO:0000166_nucleotide binding / GO:0005856_cytoskeleton / GO:0015630_microtubule cytoskeleton / GO:0007010_cytoskeleton organization / _ / _ / _ / GO:0005525_GTP binding / GO:0007017_microtubule-bas…
2	TXN	0.161929	0.0457888	0.00957579	0.168486	0.179105	P10599	thioredoxin		GO:0015035_protein disulfide oxidoreductase activity / GO:0045454_cell redox homeostasis / GO:0006662_glycerol ether metabolic process / GO:0003723_RNA binding / GO:0005634_nucleus / GO:0005634_nucleus / GO:0005737_cytoplasm / GO:0005737_cytoplasm / GO:0005654_nucleoplasm / GO:0005829_cytosol / GO:0005576_extracellular region / GO:0005576_extracellular region / GO:0042803_protein homodimerization…
2	TYMP	0.139531	0.176799	0.107456	0.145136	0.185844	P19971	thymidine phosphorylase	Mitochondrial neurogastrointestinal encephalomyopathy, MITOCHONDRIAL DNA DEPLETION SYNDROME 1 (MNGIE TYPE)	GO:0016763_transferase activity, transferring pentosyl groups / GO:0006213_pyrimidine nucleoside metabolic process / GO:0016740_transferase activity / GO:0004645_1,4-alpha-oligoglucan phosphorylase activity / GO:0006206_pyrimidine nucleobase metabolic process / GO:0016757_transferase activity, transferring glycosyl groups / GO:0016763_transferase activity, transferring pentosyl groups / GO:000621…
2	UBA52	0.664372	0.81331	-0.0459308	0.638897	-0.0568812	P62987	ubiquitin A-52 residue ribosomal protein fusion product 1		GO:0003735_structural constituent of ribosome / GO:0006412_translation / GO:0005840_ribosome / GO:0005515_protein binding / GO:0005634_nucleus / GO:0005634_nucleus / GO:0005737_cytoplasm / GO:0005783_endoplasmic reticulum / GO:0005654_nucleoplasm / GO:0005829_cytosol / GO:0005886_plasma membrane / GO:0005765_lysosomal membrane / GO:0005615_extracellular space / GO:0005515_protein binding / GO:004…
2	UNC13D	0.187675	0.225926	-0.03664	0.1745	-0.0293873	Q70J99	unc-13 homolog D	Familial hemophagocytic lymphohistiocytosis, HEMOPHAGOCYTIC LYMPHOHISTIOCYTOSIS FAMILIAL 3	_ / GO:0005737_cytoplasm / GO:0016020_membrane / GO:0043231_intracellular membrane-bounded organelle / GO:0046872_metal ion binding / GO:0005829_cytosol / GO:0006887_exocytosis / GO:0005768_endosome / GO:0005770_late endosome / GO:0005515_protein binding / GO:0005764_lysosome / GO:0005764_lysosome / GO:0055037_recycling endosome / GO:0005576_extracellular region / GO:0043312_neutrophil degranulat…
2	UTRN	0.0291195	-0.0221433	-0.0658892	-0.34468	-0.0263322	P46939	utrophin		_ / GO:0008270_zinc ion binding / GO:0005515_protein binding / GO:0005737_cytoplasm / GO:0005737_cytoplasm / GO:0016020_membrane / GO:0046872_metal ion binding / GO:0005654_nucleoplasm / GO:0005886_plasma membrane / GO:0005886_plasma membrane / GO:0003779_actin binding / GO:0005856_cytoskeleton / GO:0030054_cell junction / GO:0005515_protein binding / GO:0045202_synapse / GO:0045211_postsynaptic …
2	WASF2	0.444381	0.500267	-0.34192	-0.0315188	-0.184866	Q9Y6W5	WASP family member 2		GO:0005856_cytoskeleton / GO:0003779_actin binding / GO:0030036_actin cytoskeleton organization / GO:0005737_cytoplasm / GO:0016020_membrane / GO:0005886_plasma membrane / GO:0042995_cell projection / GO:0017124_SH3 domain binding / GO:0005515_protein binding / GO:0016032_viral process / GO:0016323_basolateral plasma membrane / GO:0030027_lamellipodium / GO:0038096_Fc-gamma receptor signaling pat…
2	WDR1	0.31928	0.353783	-0.00936856	0.47734	0.008555	O75083	WD repeat domain 1	PERIODIC FEVER IMMUNODEFICIENCY AND THROMBOCYTOPENIA SYNDROME	GO:0005515_protein binding / GO:0005737_cytoplasm / GO:0005886_plasma membrane / GO:0003779_actin binding / GO:0005856_cytoskeleton / GO:0030054_cell junction / GO:0042995_cell projection / GO:0030054_cell junction / GO:0005576_extracellular region / GO:0051015_actin filament binding / GO:0002102_podosome / GO:0051015_actin filament binding / GO:0005829_cytosol / GO:0070062_extracellular exosome …
2	ZYX	0.702014	0.477291	-0.272722	0.387968	-0.114281	Q15942	zyxin		_ / GO:0003723_RNA binding / GO:0005634_nucleus / GO:0005634_nucleus / GO:0005737_cytoplasm / GO:0046872_metal ion binding / GO:0005829_cytosol / GO:0005886_plasma membrane / GO:0007155_cell adhesion / GO:0005856_cytoskeleton / GO:0005925_focal adhesion / GO:0005925_focal adhesion / GO:0005925_focal adhesion / GO:0030054_cell junction / GO:0015629_actin cytoskeleton / GO:0005515_protein binding /…
3	ACLY	-0.0877802	-0.113011	-0.0826546	0.277025	-0.0168775	P53396	ATP citrate lyase		GO:0003824_catalytic activity / GO:0046912_transferase activity, transferring acyl groups, acyl groups converted into alkyl on transfer / GO:0006101_citrate metabolic process / GO:0003878_ATP citrate synthase activity / GO:0006085_acetyl-CoA biosynthetic process / GO:0005737_cytoplasm / GO:0016020_membrane / GO:0046872_metal ion binding / GO:0000166_nucleotide binding / GO:0005524_ATP binding / G…
3	ACTN1	-0.724118	-0.94792	0.0650929	-0.675419	0.0904602	P12814	actinin alpha 1	Autosomal dominant macrothrombocytopenia, BLEEDING DISORDER PLATELET-TYPE 15	GO:0005515_protein binding / GO:0005509_calcium ion binding / GO:0005737_cytoplasm / GO:0005737_cytoplasm / GO:0016020_membrane / GO:0046872_metal ion binding / GO:0005886_plasma membrane / GO:0003779_actin binding / GO:0005856_cytoskeleton / GO:0005925_focal adhesion / GO:0005925_focal adhesion / GO:0005925_focal adhesion / GO:0045893_positive regulation of transcription, DNA-templated / GO:0030…
3	ACTN4	-0.146966	-0.200173	0.0133404	-0.0643768	0.0469333	O43707	actinin alpha 4	FOCAL SEGMENTAL GLOMERULOSCLEROSIS 1, Genetic steroid-resistant nephrotic syndrome	_ / GO:0005515_protein binding / GO:0005509_calcium ion binding / GO:0003723_RNA binding / GO:0005634_nucleus / GO:0005634_nucleus / GO:0005737_cytoplasm / GO:0005737_cytoplasm / GO:0005737_cytoplasm / GO:0015031_protein transport / GO:0046872_metal ion binding / GO:0005829_cytosol / GO:0003779_actin binding / GO:0003779_actin binding / GO:0005856_cytoskeleton / GO:0005925_focal adhesion / GO:004…
3	ACTR1A	-0.159091	-0.215619	-0.104847	-0.124881	-0.0175083	P61163	actin related protein 1A		_ / GO:0005737_cytoplasm / GO:0000166_nucleotide binding / GO:0005524_ATP binding / GO:0005856_cytoskeleton / GO:0015630_microtubule cytoskeleton / GO:0005938_cell cortex / GO:0005815_microtubule organizing center / GO:0005813_centrosome / GO:0005515_protein binding / GO:0007283_spermatogenesis / GO:0002177_manchette / GO:0005814_centriole / GO:0030137_COPI-coated vesicle / GO:0005737_cytoplasm /…
3	ACTR3	-0.277742	-0.411929	-0.0568955	0.465442	0.00053112	P61158	actin related protein 3		GO:0005524_ATP binding / GO:0007015_actin filament organization / GO:0034314_Arp2/3 complex-mediated actin nucleation / GO:0005885_Arp2/3 protein complex / GO:0005634_nucleus / GO:0005634_nucleus / GO:0005737_cytoplasm / GO:0005737_cytoplasm / GO:0016020_membrane / GO:0000166_nucleotide binding / GO:0003779_actin binding / GO:0005856_cytoskeleton / GO:0005925_focal adhesion / GO:0042995_cell proj…
3	ADIPOQ	-0.263887	-0.340227	-0.0170589	-0.511603	0.0504944	Q15848	adiponectin, C1Q and collagen domain containing	ADIPONECTIN SERUM LEVEL OF QUANTITATIVE TRAIT LOCUS 1	GO:0005515_protein binding / GO:0005179_hormone activity / GO:0005615_extracellular space / GO:0050728_negative regulation of inflammatory response / GO:0046326_positive regulation of glucose import / GO:0045599_negative regulation of fat cell differentiation / GO:0009749_response to glucose / GO:0034115_negative regulation of heterotypic cell-cell adhesion / GO:1905598_negative regulation of low…
3	ALAD	-0.0380771	-0.0806643	-0.0369951	0.366642	0.0833262	P13716	aminolevulinate dehydratase	Porphyria due to ALA dehydratase deficiency, PORPHYRIA ACUTE HEPATIC, Acute Hepatic Porphyria	GO:0046872_metal ion binding / GO:0003824_catalytic activity / GO:0033014_tetrapyrrole biosynthetic process / GO:0004655_porphobilinogen synthase activity / GO:0005634_nucleus / GO:0008270_zinc ion binding / GO:0016829_lyase activity / GO:0008152_metabolic process / GO:0042802_identical protein binding / GO:0005576_extracellular region / GO:0006782_protoporphyrinogen IX biosynthetic process / GO:…
3	APOE	-1.06081	-1.37433	0.103553	0.347676	0.0477096	P02649	apolipoprotein E	Dysbetalipoproteinemia, LIPOPROTEIN GLOMERULOPATHY, NON RARE IN EUROPE: Alzheimer disease, NON RARE IN EUROPE: Dementia with Lewy body, NON RARE IN EUROPE: Heterozygous familial hypercholesterolemia, Sea-blue histiocytosis, Alzheimer disease 2, ALZHEIMER DISEASE 4, HYPERLIPOPROTEINEMIA TYPE III, MACULAR DEGENERATION AGE-RELATED 1, SEA-BLUE HISTIOCYTE DISEASE	GO:0005576_extracellular region / GO:0008289_lipid binding / GO:0006869_lipid transport / GO:0042157_lipoprotein metabolic process / GO:0034364_high-density lipoprotein particle / _ / GO:0005576_extracellular region / GO:0008289_lipid binding / GO:0006869_lipid transport / GO:0042157_lipoprotein metabolic process / GO:0005615_extracellular space / GO:0010629_negative regulation of gene expression…
3	APOL1	-0.895537	-1.36252	0.135195	-0.0242953	0.0873854	O14791	apolipoprotein L1	Genetic steroid-resistant nephrotic syndrome, FOCAL SEGMENTAL GLOMERULOSCLEROSIS 4 SUSCEPTIBILITY TO	GO:0005576_extracellular region / GO:0008289_lipid binding / GO:0006869_lipid transport / GO:0042157_lipoprotein metabolic process / GO:0005615_extracellular space / GO:0006629_lipid metabolic process / GO:0008202_steroid metabolic process / GO:0008203_cholesterol metabolic process / GO:0034364_high-density lipoprotein particle / GO:0005515_protein binding / GO:0006898_receptor-mediated endocytos…
3	ARL8B	-0.260191	-0.398528	-0.0809013	0.114279	-0.0457953	Q9NVJ2	ADP ribosylation factor like GTPase 8B		_ / _ / _ / GO:0005525_GTP binding / GO:0003924_GTPase activity / GO:0015031_protein transport / GO:0005737_cytoplasm / GO:0005737_cytoplasm / GO:0016020_membrane / GO:0016020_membrane / GO:0000166_nucleotide binding / GO:0005768_endosome / GO:0005765_lysosomal membrane / GO:0005765_lysosomal membrane / GO:0005856_cytoskeleton / GO:0005525_GTP binding / GO:0005525_GTP binding / GO:0051301_cell di…
3	ARPC1B	-0.153275	-0.335539	-0.0314351	0.350102	-0.00635912	O15143	actin related protein 2/3 complex subunit 1B	IMMUNODEFICIENCY 71 WITH INFLAMMATORY DISEASE AND CONGENITAL THROMBOCYTOPENIA	GO:0005515_protein binding / GO:0015629_actin cytoskeleton / GO:0030833_regulation of actin filament polymerization / GO:0034314_Arp2/3 complex-mediated actin nucleation / GO:0005885_Arp2/3 protein complex / GO:0005634_nucleus / GO:0003779_actin binding / GO:0005856_cytoskeleton / GO:0005515_protein binding / GO:0015629_actin cytoskeleton / GO:0030833_regulation of actin filament polymerization /…
3	ARPC2	-0.27191	-0.427824	0.0213513	-0.272721	0.0844638	O15144	actin related protein 2/3 complex subunit 2		GO:0015629_actin cytoskeleton / GO:0030833_regulation of actin filament polymerization / GO:0034314_Arp2/3 complex-mediated actin nucleation / GO:0005885_Arp2/3 protein complex / GO:0030041_actin filament polymerization / GO:0005634_nucleus / GO:0005634_nucleus / GO:0005737_cytoplasm / GO:0005654_nucleoplasm / GO:0003779_actin binding / GO:0005856_cytoskeleton / GO:0005925_focal adhesion / GO:003…
3	ARPC4	-0.128487	-0.164257	0.131971	0.109112	0.0880312	P59998	actin related protein 2/3 complex subunit 4		GO:0015629_actin cytoskeleton / GO:0030833_regulation of actin filament polymerization / GO:0034314_Arp2/3 complex-mediated actin nucleation / GO:0005885_Arp2/3 protein complex / GO:0030041_actin filament polymerization / GO:0005634_nucleus / GO:0005634_nucleus / GO:0005737_cytoplasm / GO:0003779_actin binding / GO:0005856_cytoskeleton / GO:0042995_cell projection / GO:0005515_protein binding / G…
3	ATP6V1A	-0.0186944	-0.105657	-0.0690233	0.0138009	-0.0048452	P38606	ATPase H+ transporting V1 subunit A	Autosomal recessive cutis laxa type 2 classic type, Undetermined early-onset epileptic encephalopathy, CUTIS LAXA AUTOSOMAL RECESSIVE TYPE IID, EPILEPTIC ENCEPHALOPATHY INFANTILE OR EARLY CHILDHOOD 3, Autosomal Recessive Cutis Laxa	GO:0005524_ATP binding / GO:1902600_proton transmembrane transport / GO:0046961_proton-transporting ATPase activity, rotational mechanism / GO:0046034_ATP metabolic process / GO:0033180_proton-transporting V-type ATPase, V1 domain / GO:0005737_cytoplasm / GO:0043231_intracellular membrane-bounded organelle / GO:0000166_nucleotide binding / GO:0005654_nucleoplasm / GO:0005829_cytosol / GO:0005886_…
3	C1QA	-0.300122	-0.544253	0.52723	0.509029	-0.00351648	P02745	complement C1q A chain	Autosomal systemic lupus erythematosus, Immunodeficiency due to a classical component pathway complement deficiency, C1q DEFICIENCY	GO:0005515_protein binding / GO:0006958_complement activation, classical pathway / GO:0001774_microglial cell activation / GO:0005576_extracellular region / GO:0005581_collagen trimer / GO:0005515_protein binding / GO:0016032_viral process / GO:0002376_immune system process / GO:0045087_innate immune response / GO:0001774_microglial cell activation / GO:0007568_aging / GO:0010039_response to iron…
3	C1QB	-0.268238	-0.359092	0.395055	0.29817	0.0901472
3	C1R	-0.82788	-1.28303	0.358278	-0.19643	0.0298179
3	C1S	-0.549639	-0.919596	0.358539	-0.100359	0.0290026	P09871	complement C1s	Immunodeficiency due to a classical component pathway complement deficiency, Periodontal Ehlers-Danlos syndrome, COMPLEMENT COMPONENT C1s DEFICIENCY, EHLERS-DANLOS SYNDROME PERIODONTAL TYPE 2	GO:0006508_proteolysis / GO:0005509_calcium ion binding / GO:0004252_serine-type endopeptidase activity / GO:0006958_complement activation, classical pathway / GO:0046872_metal ion binding / GO:0008233_peptidase activity / GO:0016787_hydrolase activity / GO:0005515_protein binding / GO:0002376_immune system process / GO:0045087_innate immune response / GO:0008236_serine-type peptidase activity / …
3	C4A	-0.461907	-0.617086	0.0641521	-0.15596	-0.000522733	P0C0L4	complement C4A (Rodgers blood group)	BLOOD GROUP CHIDO/RODGERS SYSTEM, COMPLEMENT COMPONENT 4A DEFICIENCY, Autosomal systemic lupus erythematosus, Behcet disease, Immunodeficiency due to a classical component pathway complement deficiency, Systemic lupus erythematosus	GO:0005576_extracellular region / GO:0005515_protein binding / GO:0006954_inflammatory response / GO:0005615_extracellular space / GO:0004866_endopeptidase inhibitor activity / GO:0006956_complement activation / GO:0030054_cell junction / GO:0005615_extracellular space / GO:0005615_extracellular space / GO:0010951_negative regulation of endopeptidase activity / GO:0042995_cell projection / GO:003…
3	C4BPA	-0.600948	-0.917326	0.435077	0.51252	0.0507681	P04003	complement component 4 binding protein alpha		GO:0005615_extracellular space / GO:0003723_RNA binding / GO:0005576_extracellular region / GO:0005576_extracellular region / GO:0005615_extracellular space / GO:0005515_protein binding / GO:0002376_immune system process / GO:0045087_innate immune response / GO:0030449_regulation of complement activation / GO:0005886_plasma membrane / GO:0006958_complement activation, classical pathway / GO:00725…
3	C4BPB	-0.837414	-1.36345	0.474379	0.305656	0.0163674	P20851	complement component 4 binding protein beta		GO:0005615_extracellular space / GO:0005576_extracellular region / GO:0005576_extracellular region / GO:0002376_immune system process / GO:0045087_innate immune response / GO:0030449_regulation of complement activation / GO:0005886_plasma membrane / GO:0006958_complement activation, classical pathway / GO:0005515_protein binding / GO:0007596_blood coagulation / GO:0045732_positive regulation of p…
3	CAND1	-0.0830064	0.0425391	-0.218242	-0.338684	-0.393354	Q86VP6	cullin associated and neddylation dissociated 1		GO:0010265_SCF complex assembly / GO:0005634_nucleus / GO:0005634_nucleus / GO:0005634_nucleus / GO:0005737_cytoplasm / GO:0005737_cytoplasm / GO:0016020_membrane / GO:0005794_Golgi apparatus / GO:0005654_nucleoplasm / GO:0005829_cytosol / GO:0016567_protein ubiquitination / GO:0030154_cell differentiation / GO:0005515_protein binding / GO:0005634_nucleus / GO:0005576_extracellular region / GO:00…
3	CAP1	-0.398721	-0.486848	-0.0251938	0.319592	-0.0149016	Q01518	cyclase associated actin cytoskeleton regulatory protein 1		GO:0003779_actin binding / GO:0007010_cytoskeleton organization / GO:0030036_actin cytoskeleton organization / GO:0000902_cell morphogenesis / GO:0016020_membrane / GO:0005886_plasma membrane / GO:0005925_focal adhesion / GO:0005737_cytoplasm / GO:0005576_extracellular region / GO:0070062_extracellular exosome / GO:0043312_neutrophil degranulation / GO:0003779_actin binding / GO:0007165_signal tr…
3	CAPN1	-0.341114	-0.62775	0.0820587	-0.29892	0.043929	P07384	calpain 1	Autosomal recessive spastic paraplegia type 76, SPASTIC PARAPLEGIA 76 AUTOSOMAL RECESSIVE	GO:0006508_proteolysis / GO:0005509_calcium ion binding / GO:0004198_calcium-dependent cysteine-type endopeptidase activity / GO:0006508_proteolysis / GO:0005509_calcium ion binding / GO:0004198_calcium-dependent cysteine-type endopeptidase activity / GO:0006508_proteolysis / GO:0005509_calcium ion binding / GO:0004198_calcium-dependent cysteine-type endopeptidase activity / GO:0005737_cytoplasm …
3	CAT	-0.425219	-0.614837	-0.0178781	-0.343059	0.0398764	P04040	catalase	ACATALASEMIA	GO:0055114_oxidation-reduction process / GO:0020037_heme binding / GO:0006979_response to oxidative stress / GO:0004096_catalase activity / GO:0042744_hydrogen peroxide catabolic process / GO:0016020_membrane / GO:0043231_intracellular membrane-bounded organelle / GO:0046872_metal ion binding / GO:0043066_negative regulation of apoptotic process / GO:0016491_oxidoreductase activity / GO:0005925_f…
3	CCT3	-0.0182873	-0.00233708	0.162817	0.015472	0.112065	P49368	chaperonin containing TCP1 subunit 3		GO:0005524_ATP binding / GO:0006457_protein folding / GO:0051082_unfolded protein binding / GO:0050821_protein stabilization / GO:0003723_RNA binding / GO:0005737_cytoplasm / GO:0000166_nucleotide binding / GO:0005874_microtubule / GO:0005515_protein binding / GO:0016887_ATPase activity / GO:0006457_protein folding / GO:0005829_cytosol / GO:0070062_extracellular exosome / GO:0006457_protein foldi…
3	CCT6A	0.0652285	-0.123936	0.131474	0.293129	0.091534	P40227	chaperonin containing TCP1 subunit 6A		GO:0005524_ATP binding / GO:0006457_protein folding / GO:0051082_unfolded protein binding / GO:0050821_protein stabilization / GO:0003723_RNA binding / GO:0005737_cytoplasm / GO:0000166_nucleotide binding / GO:0005829_cytosol / GO:0005874_microtubule / GO:0005515_protein binding / GO:0016887_ATPase activity / GO:0006457_protein folding / GO:0005829_cytosol / GO:0070062_extracellular exosome / GO:…
3	CD151	-0.458343	-0.701231	-0.0144694	0.446452	-0.197967	P48509	CD151 molecule (Raph blood group)	Nephrotic syndrome-deafness-pretibial epidermolysis bullosa syndrome, nephropathy with pretibial epidermolysis bullosa and deafness, RAPH BLOOD GROUP SYSTEM	GO:0016021_integral component of membrane / GO:0016020_membrane / _ / _ / GO:0016021_integral component of membrane / GO:0016020_membrane / GO:0005925_focal adhesion / GO:0005515_protein binding / GO:0016032_viral process / GO:0016477_cell migration / GO:0042098_T cell proliferation / GO:0005886_plasma membrane / GO:0005887_integral component of plasma membrane / GO:0005829_cytosol / GO:0016477_c…
3	CETP	-0.273034	-0.296506	0.0884939	-0.0901893	0.0791716	P11597	cholesteryl ester transfer protein	Cholesterol-ester transfer protein deficiency, HYPERALPHALIPOPROTEINEMIA 1	GO:0008289_lipid binding / GO:0120020_cholesterol transfer activity / GO:0043691_reverse cholesterol transport / GO:0034364_high-density lipoprotein particle / GO:0005615_extracellular space / GO:0042632_cholesterol homeostasis / GO:0055088_lipid homeostasis / GO:0070328_triglyceride homeostasis / GO:0006629_lipid metabolic process / GO:0005576_extracellular region / GO:0008202_steroid metabolic …
3	CLU	-0.674181	-1.00977	0.168772	0.0838033	0.0804156	P10909	clusterin		GO:0005615_extracellular space / GO:0005615_extracellular space / GO:0010628_positive regulation of gene expression / GO:0005737_cytoplasm / GO:0005737_cytoplasm / GO:0005515_protein binding / GO:0005634_nucleus / GO:1905907_negative regulation of amyloid fibril formation / GO:1905907_negative regulation of amyloid fibril formation / GO:0005634_nucleus / GO:0005737_cytoplasm / GO:0016020_membrane…
3	CORO1C	-0.0637071	-0.066967	-0.0113065	0.0685267	0.0137153	Q9ULV4	coronin 1C		GO:0005515_protein binding / GO:0015629_actin cytoskeleton / GO:0051015_actin filament binding / GO:0030036_actin cytoskeleton organization / GO:0005737_cytoplasm / GO:0016020_membrane / GO:0005886_plasma membrane / GO:0005768_endosome / GO:0003779_actin binding / GO:0005856_cytoskeleton / GO:0005925_focal adhesion / GO:0030054_cell junction / GO:0042383_sarcolemma / GO:0042995_cell projection / …
3	CYFIP1	-0.0247228	-0.0262114	0.0629344	0.091903	0.070959	Q7L576	cytoplasmic FMR1 interacting protein 1		_ / _ / GO:0030833_regulation of actin filament polymerization / GO:0045202_synapse / GO:0043005_neuron projection / GO:0031267_small GTPase binding / GO:0030833_regulation of actin filament polymerization / GO:0045202_synapse / GO:0043005_neuron projection / GO:0031267_small GTPase binding / _ / _ / GO:0030833_regulation of actin filament polymerization / GO:0031267_small GTPase binding / GO:003…
3	DCTN1	-0.471684	-0.607548	0.0665743	-0.0776546	0.065214	Q14203	dynactin subunit 1	Amyotrophic lateral sclerosis, Distal hereditary motor neuropathy type 7, PERRY SYNDROME, AMYOTROPHIC LATERAL SCLEROSIS 1, NEURONOPATHY DISTAL HEREDITARY MOTOR TYPE VIIB	GO:0005737_cytoplasm / GO:0005515_protein binding / GO:0043025_neuronal cell body / GO:0005634_nucleus / GO:0005737_cytoplasm / GO:0016020_membrane / GO:0005814_centriole / GO:0005814_centriole / GO:0045171_intercellular bridge / GO:0005856_cytoskeleton / GO:0051301_cell division / GO:0015630_microtubule cytoskeleton / GO:0005874_microtubule / GO:0005874_microtubule / GO:0007049_cell cycle / GO:0…
3	DIAPH1	-0.0923098	-0.115271	-0.0258095	0.0766311	-0.0534509	O60610	diaphanous related formin 1	DIAPH1-related sensorineural hearing loss-thrombocytopenia syndrome, Progressive microcephaly-seizures-cortical blindness-developmental delay syndrome, DEAFNESS AUTOSOMAL DOMINANT 1 WITH OR WITHOUT THROMBOCYTOPENIA, Seizures cortical blindness and microcephaly syndrome	_ / GO:0007015_actin filament organization / GO:0003779_actin binding / GO:0030036_actin cytoskeleton organization / GO:0030041_actin filament polymerization / GO:0016043_cellular component organization / GO:0003723_RNA binding / GO:0005634_nucleus / GO:0005634_nucleus / GO:0005737_cytoplasm / GO:0005737_cytoplasm / GO:0016020_membrane / GO:0005886_plasma membrane / GO:0005856_cytoskeleton / GO:0…
3	EHD1	-0.0641803	-0.0623088	-0.134395	-0.143504	-0.035678	Q9H4M9	EH domain containing 1		GO:0005515_protein binding / GO:0005525_GTP binding / GO:0005509_calcium ion binding / GO:0032456_endocytic recycling / GO:0042632_cholesterol homeostasis / GO:0016020_membrane / GO:0016020_membrane / GO:0006886_intracellular protein transport / GO:0015031_protein transport / GO:0046872_metal ion binding / GO:0000166_nucleotide binding / GO:0005524_ATP binding / GO:0005886_plasma membrane / GO:00…
3	F13A1	-0.452374	-0.664386	0.121939	0.0937956	0.11953
3	F13B	0.1135	0.0897308	0.100268	-0.575012	0.0813093	P05160	coagulation factor XIII B chain	Congenital factor XIII deficiency, FACTOR XIII B SUBUNIT DEFICIENCY OF	_ / GO:0005576_extracellular region / GO:0005576_extracellular region / GO:0007596_blood coagulation / GO:0007599_hemostasis / GO:0005576_extracellular region / GO:0007596_blood coagulation / _
3	F2	-0.240122	-0.450231	-0.00415311	-0.529845	0.000139289	P00734	coagulation factor II, thrombin	Cerebral sinovenous thrombosis, Congenital factor II deficiency, NON RARE IN EUROPE: Non rare thrombophilia, PREGNANCY LOSS RECURRENT SUSCEPTIBILITY TO 2, PROTHROMBIN DEFICIENCY CONGENITAL, STROKE ISCHEMIC, THROMBOPHILIA DUE TO THROMBIN DEFECT	GO:0005576_extracellular region / GO:0006508_proteolysis / GO:0005509_calcium ion binding / GO:0007596_blood coagulation / GO:0004252_serine-type endopeptidase activity / GO:0005615_extracellular space / GO:0046427_positive regulation of receptor signaling pathway via JAK-STAT / GO:0001934_positive regulation of protein phosphorylation / GO:0008233_peptidase activity / GO:0016787_hydrolase activi…
3	FCGBP	-0.104444	-0.172643	0.134334	0.09195	0.0761614	Q9Y6R7	Fc fragment of IgG binding protein		GO:0005515_protein binding / GO:0005576_extracellular region / GO:0005615_extracellular space / GO:0005515_protein binding / GO:0031012_extracellular matrix / GO:0070062_extracellular exosome / GO:0005515_protein binding / GO:0005576_extracellular region / GO:0005615_extracellular space / GO:0005515_protein binding / GO:0031012_extracellular matrix / GO:0070062_extracellular exosome
3	FGG	0.0393055	-0.226832	0.186931	0.407722	-0.0644018	P02679	fibrinogen gamma chain	Familial afibrinogenemia, Familial dysfibrinogenemia, Familial hypodysfibrinogenemia, Familial hypofibrinogenemia, AFIBRINOGENEMIA CONGENITAL HYPOFIBRINOGENEMIA CONGENITAL INCLUDED, DYSFIBRINOGENEMIA CONGENITALHYPODYSFIBRINOGENEMIA CONGENITAL INCLUDED	GO:0030168_platelet activation / GO:0007596_blood coagulation / GO:0005102_signaling receptor binding / GO:0051258_protein polymerization / GO:0005577_fibrinogen complex / GO:0005615_extracellular space / GO:0050714_positive regulation of protein secretion / GO:2000352_negative regulation of endothelial cell apoptotic process / GO:0070374_positive regulation of ERK1 and ERK2 cascade / GO:0046872_…
3	FHOD1	-1.09514	-1.48162	0.143334	0.210026	-0.0413638	Q9Y613	formin homology 2 domain containing 1		_ / GO:0051492_regulation of stress fiber assembly / GO:0045944_positive regulation of transcription by RNA polymerase II / GO:0005634_nucleus / GO:0005737_cytoplasm / GO:0016020_membrane / GO:0005654_nucleoplasm / GO:0005829_cytosol / GO:0003779_actin binding / GO:0005856_cytoskeleton / GO:0042995_cell projection / GO:0005515_protein binding / GO:0005737_cytoplasm / GO:0042802_identical protein …
3	FLNA	-0.332815	-0.417912	0.0548951	0.220787	0.024353	P21333	filamin A	Congenital short bowel syndrome, FLNA-related X-linked myxomatous valvular dysplasia, FRONTOMETAPHYSEAL DYSPLASIA, MELNICK-NEEDLES SYNDROME, NON RARE IN EUROPE: FG syndrome phenotypic spectrum, Neuronal intestinal pseudoobstruction, Otopalatodigital syndrome type 1, Otopalatodigital syndrome type 2, Periventricular nodular heterotopia, Terminal osseous dysplasia-pigmentary defects syndrome, X-lin…	GO:0003779_actin binding / _ / GO:0005515_protein binding / GO:0050821_protein stabilization / GO:0005737_cytoplasm / GO:0003723_RNA binding / GO:0005634_nucleus / GO:0005737_cytoplasm / GO:0016020_membrane / GO:0005829_cytosol / GO:0005886_plasma membrane / GO:0003779_actin binding / GO:0005856_cytoskeleton / GO:0005925_focal adhesion / GO:0042995_cell projection / GO:0015629_actin cytoskeleton …
3	FN1	-0.593094	-0.730587	0.0969964	-4.16667e-05	0.00430517	P02751	fibronectin 1	Fibronectin glomerulopathy, Spondylometaphyseal dysplasia 'corner fracture' type, GLOMERULOPATHY WITH FIBRONECTIN DEPOSITS 2, Spondylometaphyseal Dysplasia with Corner Fractures	GO:0005576_extracellular region / GO:0005515_protein binding / GO:0005615_extracellular space / GO:0014068_positive regulation of phosphatidylinositol 3-kinase signaling / GO:0007155_cell adhesion / GO:0007155_cell adhesion / GO:0005576_extracellular region / GO:0005515_protein binding / GO:0008201_heparin binding / GO:0008201_heparin binding / GO:0001525_angiogenesis / GO:0005793_endoplasmic ret…
3	G6PD	-0.105813	-0.0604492	-0.0790428	-0.520109	-0.0233161	P11413	glucose-6-phosphate dehydrogenase	Class I glucose-6-phosphate dehydrogenase deficiency, NON RARE IN EUROPE: Glucose-6-phosphate-dehydrogenase deficiency, Anemia nonspherocytic hemolytic due to g6pd deficiency, MALARIA SUSCEPTIBILITY TO MALARIA RESISTANCE TO INCLUDED	GO:0016614_oxidoreductase activity, acting on CH-OH group of donors / GO:0055114_oxidation-reduction process / GO:0050661_NADP binding / GO:0006006_glucose metabolic process / GO:0004345_glucose-6-phosphate dehydrogenase activity / GO:0005737_cytoplasm / GO:0016020_membrane / GO:0016020_membrane / GO:0043231_intracellular membrane-bounded organelle / GO:0005829_cytosol / GO:0016491_oxidoreductase…
3	GP9	-0.247867	-0.519392	0.033397	0.106572	0.131754	P14770	glycoprotein IX platelet	BERNARD-SOULIER SYNDROME	GO:0005515_protein binding / GO:0016020_membrane / GO:0016021_integral component of membrane / GO:0007155_cell adhesion / GO:0005515_protein binding / GO:0007596_blood coagulation / GO:0007599_hemostasis / GO:0005886_plasma membrane / GO:0030168_platelet activation / GO:0005887_integral component of plasma membrane / GO:0007155_cell adhesion / GO:0007596_blood coagulation / GO:0007597_blood coagu…
3	HBD	-0.516815	-0.498071	-0.0271242	-0.909699	0.0722021	P02042	hemoglobin subunit delta	Delta-beta thalassemia, Hemoglobin Lepore-beta-thalassemia syndrome	GO:0020037_heme binding / GO:0019825_oxygen binding / GO:0015671_oxygen transport / GO:0005833_hemoglobin complex / GO:0046872_metal ion binding / GO:0005344_oxygen carrier activity / GO:0020037_heme binding / GO:0019825_oxygen binding / GO:0015671_oxygen transport / GO:0005833_hemoglobin complex / GO:0046872_metal ion binding / GO:0005515_protein binding / GO:0098869_cellular oxidant detoxificat…
3	HLA-B	-0.00555855	0.00566157	0.015172	0.346387	0.12077	P01889	major histocompatibility complex, class I, B	MAJOR HISTOCOMPATIBILITY COMPLEX CLASS I B, SEVERE CUTANEOUS ADVERSE REACTION SUSCEPTIBILITY TO TOXIC EPIDERMAL NECROLYSIS SUSCEPTIBILITY TO INCLUDED, SPONDYLOARTHROPATHY SUSCEPTIBILITY TO 1, Behcet disease, NON RARE IN EUROPE: Ankylosing spondylitis, Pulmonary arterial hypertension associated with connective tissue disease, Stevens-Johnson syndrome, Takayasu arteritis	_ / _ / GO:0006955_immune response / GO:0019882_antigen processing and presentation / GO:0016020_membrane / GO:0016021_integral component of membrane / GO:0005886_plasma membrane / GO:0006955_immune response / GO:0019882_antigen processing and presentation / GO:0016020_membrane / GO:0016021_integral component of membrane / GO:0005886_plasma membrane / _ / _ / _ / _ / GO:0016020_membrane / GO:0016…
3	HPR	-0.828071	-1.17078	0.141695	0.132034	0.0119541	P00739	haptoglobin-related protein		_ / _ / GO:0005576_extracellular region / GO:0006508_proteolysis / GO:0004252_serine-type endopeptidase activity / GO:0030492_hemoglobin binding / GO:0005615_extracellular space / GO:0006898_receptor-mediated endocytosis / GO:0005576_extracellular region / GO:0030492_hemoglobin binding / GO:0070062_extracellular exosome / GO:0004252_serine-type endopeptidase activity / GO:0072562_blood microparti…
3	HSP90AA1	-0.0578248	-0.0677107	0.0127542	-0.422161	0.106174	P07900	heat shock protein 90 alpha family class A member 1		GO:0005524_ATP binding / GO:0006457_protein folding / GO:0051082_unfolded protein binding / GO:0051897_positive regulation of protein kinase B signaling / GO:0001934_positive regulation of protein phosphorylation / GO:1902949_positive regulation of tau-protein kinase activity / GO:0005515_protein binding / GO:0043025_neuronal cell body / GO:0003723_RNA binding / GO:0005634_nucleus / GO:0005634_nu…
3	HSP90B1	-0.532225	-0.704942	0.0711905	-0.543532	0.129752	P14625	heat shock protein 90 beta family member 1		GO:0005524_ATP binding / GO:0006457_protein folding / GO:0051082_unfolded protein binding / GO:0000166_nucleotide binding / GO:0016887_ATPase activity / GO:0005524_ATP binding / GO:0006457_protein folding / GO:0051082_unfolded protein binding / GO:0005524_ATP binding / GO:0006457_protein folding / GO:0051082_unfolded protein binding / GO:0005783_endoplasmic reticulum / GO:0016887_ATPase activity …
3	IGHV1-2	-0.200397	-0.30594	0.23047	-0.19617	0.33333	P23083	immunoglobulin heavy variable 1-2		GO:0016020_membrane / GO:0005886_plasma membrane / GO:0005576_extracellular region / GO:0005576_extracellular region / GO:0002376_immune system process / GO:0006955_immune response / GO:0002250_adaptive immune response / GO:0019814_immunoglobulin complex / GO:0009897_external side of plasma membrane / GO:0002862_negative regulation of inflammatory response to antigenic stimulus / GO:0006898_recep…
3	IGHV3-30-5	-0.167149	-0.164802	0.108127	-0.22729	0.118128
3	IGHV3OR16-9	-0.121326	-0.153842	0.123254	0.214501	-0.00103074
3	IGHV4-59	-0.0533661	-0.0536543	0.0683488	-0.163124	0.0058091	P01825	immunoglobulin heavy variable 4-59		GO:0016020_membrane / GO:0005886_plasma membrane / GO:0005576_extracellular region / GO:0005576_extracellular region / GO:0002376_immune system process / GO:0006955_immune response / GO:0002250_adaptive immune response / GO:0019814_immunoglobulin complex / GO:0009897_external side of plasma membrane / GO:0002862_negative regulation of inflammatory response to antigenic stimulus / GO:0006898_recep…
3	IGHV5-51	0.0210434	0.00598304	0.11324	0.342368	0.014743	A0A0C4DH38	immunoglobulin heavy variable 5-51		GO:0016020_membrane / GO:0005886_plasma membrane / GO:0005576_extracellular region / GO:0002376_immune system process / GO:0002250_adaptive immune response / GO:0019814_immunoglobulin complex / GO:0009897_external side of plasma membrane / GO:0003823_antigen binding / GO:0034987_immunoglobulin receptor binding / GO:0006910_phagocytosis, recognition / GO:0006911_phagocytosis, engulfment / GO:00069…
3	IGHV6-1	-0.13075	-0.203033	0.111966	0.370153	-0.00389563	A0A0B4J1U7	immunoglobulin heavy variable 6-1		GO:0016020_membrane / GO:0005886_plasma membrane / GO:0005576_extracellular region / GO:0002376_immune system process / GO:0002250_adaptive immune response / GO:0019814_immunoglobulin complex / GO:0009897_external side of plasma membrane / GO:0003823_antigen binding / GO:0034987_immunoglobulin receptor binding / GO:0006910_phagocytosis, recognition / GO:0006911_phagocytosis, engulfment / GO:00069…
3	IGKV1-17	-0.0446454	-0.0254182	0.191933	0.0857415	0.152569	P01599	immunoglobulin kappa variable 1-17		GO:0016020_membrane / GO:0005886_plasma membrane / GO:0005576_extracellular region / GO:0005576_extracellular region / GO:0002376_immune system process / GO:0006955_immune response / GO:0002250_adaptive immune response / GO:0006955_immune response / GO:0005615_extracellular space / GO:0019814_immunoglobulin complex / GO:0002862_negative regulation of inflammatory response to antigenic stimulus / …
3	IGKV1-5	-0.0163646	-0.201019	0.103666	0.412604	0.0140121	P01602	immunoglobulin kappa variable 1-5		GO:0016020_membrane / GO:0005886_plasma membrane / GO:0005576_extracellular region / GO:0005576_extracellular region / GO:0002376_immune system process / GO:0006955_immune response / GO:0002250_adaptive immune response / GO:0006955_immune response / GO:0005615_extracellular space / GO:0019814_immunoglobulin complex / GO:0002862_negative regulation of inflammatory response to antigenic stimulus / …
3	IGKV1-8	-0.0524465	-0.0105199	0.0876261	0.0259439	0.0306628	A0A0C4DH67	immunoglobulin kappa variable 1-8		GO:0016020_membrane / GO:0005886_plasma membrane / GO:0005576_extracellular region / GO:0002376_immune system process / GO:0002250_adaptive immune response / GO:0006955_immune response / GO:0005615_extracellular space / GO:0019814_immunoglobulin complex / GO:0016020_membrane / GO:0005886_plasma membrane / GO:0005576_extracellular region / GO:0002376_immune system process / GO:0002250_adaptive imm…
3	IGKV2-24	-0.0481699	-0.0742988	0.0463831	0.15036	-0.0389056	A0A0C4DH68	immunoglobulin kappa variable 2-24		GO:0016020_membrane / GO:0005886_plasma membrane / GO:0005576_extracellular region / GO:0002376_immune system process / GO:0002250_adaptive immune response / GO:0006955_immune response / GO:0005615_extracellular space / GO:0019814_immunoglobulin complex / GO:0016020_membrane / GO:0005886_plasma membrane / GO:0005576_extracellular region / GO:0002376_immune system process / GO:0002250_adaptive imm…
3	IGKV3-11	-0.15137	-0.0783835	0.0618287	-0.0480118	-0.00998624	P04433	immunoglobulin kappa variable 3-11		GO:0016020_membrane / GO:0005886_plasma membrane / GO:0005576_extracellular region / GO:0005576_extracellular region / GO:0002376_immune system process / GO:0006955_immune response / GO:0002250_adaptive immune response / GO:0006955_immune response / GO:0005615_extracellular space / GO:0019814_immunoglobulin complex / GO:0002862_negative regulation of inflammatory response to antigenic stimulus / …
3	IGLV1-51	-0.164	-0.165187	0.131456	0.458366	-0.0718678	P01701	immunoglobulin lambda variable 1-51		GO:0016020_membrane / GO:0005886_plasma membrane / GO:0005576_extracellular region / GO:0005576_extracellular region / GO:0002376_immune system process / GO:0006955_immune response / GO:0002250_adaptive immune response / GO:0006955_immune response / GO:0005615_extracellular space / GO:0019814_immunoglobulin complex / GO:0002862_negative regulation of inflammatory response to antigenic stimulus / …
3	IGLV2-14	-0.0767569	-0.158024	0.193506	0.334404	0.0539266	P01704	immunoglobulin lambda variable 2-14		GO:0016020_membrane / GO:0005886_plasma membrane / GO:0005576_extracellular region / GO:0005576_extracellular region / GO:0002376_immune system process / GO:0006955_immune response / GO:0002250_adaptive immune response / GO:0006955_immune response / GO:0005615_extracellular space / GO:0019814_immunoglobulin complex / GO:0002862_negative regulation of inflammatory response to antigenic stimulus / …
3	IGLV3-1	-0.150267	-0.225173	0.224377	0.516348	0.0827538	P01715	immunoglobulin lambda variable 3-1		GO:0016020_membrane / GO:0005886_plasma membrane / GO:0005576_extracellular region / GO:0005576_extracellular region / GO:0002376_immune system process / GO:0006955_immune response / GO:0002250_adaptive immune response / GO:0006955_immune response / GO:0005615_extracellular space / GO:0019814_immunoglobulin complex / GO:0002862_negative regulation of inflammatory response to antigenic stimulus / …
3	IGLV3-10	-0.0613604	-0.124195	-0.00197869	0.421294	0.0155179	A0A075B6K4	immunoglobulin lambda variable 3-10		GO:0016020_membrane / GO:0005886_plasma membrane / GO:0005576_extracellular region / GO:0002376_immune system process / GO:0002250_adaptive immune response / GO:0006955_immune response / GO:0005615_extracellular space / GO:0019814_immunoglobulin complex
3	IGLV5-48	-0.20197	-0.231521	0.103881	-0.442134	0.0904676	A0A075B6I7	immunoglobulin lambda variable 5-48 (non-functional)		GO:0016020_membrane / GO:0005886_plasma membrane / GO:0005576_extracellular region / GO:0002376_immune system process / GO:0002250_adaptive immune response / GO:0006955_immune response / GO:0005615_extracellular space / GO:0019814_immunoglobulin complex
3	IGLV7-46	-0.170493	-0.158275	0.0726519	0.0752816	-0.0323125	A0A075B6I9	immunoglobulin lambda variable 7-46		GO:0016020_membrane / GO:0005886_plasma membrane / GO:0005576_extracellular region / GO:0002376_immune system process / GO:0002250_adaptive immune response / GO:0006955_immune response / GO:0005615_extracellular space / GO:0019814_immunoglobulin complex
3	IGLV8-61	-0.309603	-0.358505	0.0344932	0.17904	-0.0194588	A0A075B6I0	immunoglobulin lambda variable 8-61		GO:0016020_membrane / GO:0005886_plasma membrane / GO:0005576_extracellular region / GO:0002376_immune system process / GO:0002250_adaptive immune response / GO:0006955_immune response / GO:0005615_extracellular space / GO:0019814_immunoglobulin complex
3	ITGA2	-0.00311747	-0.0603256	-0.0524994	0.407679	0.0689803
3	KPNB1	-0.353169	-0.303787	-0.116903	-0.85087	-0.111595	Q14974	karyopherin subunit beta 1		GO:0005515_protein binding / GO:0006606_protein import into nucleus / GO:0003723_RNA binding / GO:0005634_nucleus / GO:0005737_cytoplasm / GO:0016020_membrane / GO:0006886_intracellular protein transport / GO:0015031_protein transport / GO:0005654_nucleoplasm / GO:0005829_cytosol / GO:0031965_nuclear membrane / GO:0005515_protein binding / GO:0016032_viral process / GO:0031267_small GTPase bindin…
3	LTBP1	0.00244901	-0.129741	0.101959	0.358212	0.143776	Q14766	latent transforming growth factor beta binding protein 1		GO:0005509_calcium ion binding / GO:0005576_extracellular region / GO:0005515_protein binding / GO:0019838_growth factor binding / GO:0005576_extracellular region / GO:0062023_collagen-containing extracellular matrix / GO:0043687_post-translational protein modification / GO:0062023_collagen-containing extracellular matrix / GO:0044267_cellular protein metabolic process / GO:0005788_endoplasmic re…
3	MASP1	-0.53506	-0.808467	0.133401	-0.0923995	0.0454158	P48740	mannan binding lectin serine peptidase 1	3MC syndrome, 3MC SYNDROME 1	GO:0006508_proteolysis / GO:0005509_calcium ion binding / GO:0004252_serine-type endopeptidase activity / GO:0046872_metal ion binding / GO:0005654_nucleoplasm / GO:0005829_cytosol / GO:0008233_peptidase activity / GO:0008233_peptidase activity / GO:0016787_hydrolase activity / GO:0005509_calcium ion binding / GO:0005576_extracellular region / GO:0005615_extracellular space / GO:0042803_protein h…
3	MASP2	-0.0999769	-0.19001	0.179763	-0.619584	0.157702	O00187	mannan binding lectin serine peptidase 2	Immunodeficiency due to MASP-2 deficiency, MASP2 DEFICIENCY	GO:0006508_proteolysis / GO:0005509_calcium ion binding / GO:0004252_serine-type endopeptidase activity / GO:0001867_complement activation, lectin pathway / GO:0046872_metal ion binding / GO:0008233_peptidase activity / GO:0008233_peptidase activity / GO:0016787_hydrolase activity / GO:0005576_extracellular region / GO:0005515_protein binding / GO:0002376_immune system process / GO:0045087_innate…
3	MBL2	-0.438768	-0.7208	0.00564819	-0.794078	-0.0436332	P11226	mannose binding lectin 2	MANNOSE-BINDING LECTIN DEFICIENCY	GO:0005537_mannose binding / GO:0001867_complement activation, lectin pathway / GO:0005615_extracellular space / GO:0042742_defense response to bacterium / GO:0030246_carbohydrate binding / GO:0005576_extracellular region / GO:0005581_collagen trimer / GO:0005515_protein binding / GO:0002376_immune system process / GO:0045087_innate immune response / GO:0005615_extracellular space / GO:0006956_co…
3	NAP1L1	-0.352151	-0.426877	0.0248561	-0.504898	0.0820169	P55209	nucleosome assembly protein 1 like 1		GO:0005634_nucleus / GO:0006334_nucleosome assembly / GO:0003723_RNA binding / GO:0005634_nucleus / GO:0005737_cytoplasm / GO:0005737_cytoplasm / GO:0016020_membrane / GO:0005515_protein binding / GO:0042470_melanosome / GO:0007399_nervous system development / GO:0050769_positive regulation of neurogenesis / GO:0050769_positive regulation of neurogenesis / GO:2000179_positive regulation of neural…
3	NCKAP1L	-0.18747	-0.133937	-0.0195979	-0.210514	-0.0733934	P55160	NCK associated protein 1 like	IMMUNODEFICIENCY 72 WITH AUTOINFLAMMATION	GO:0005737_cytoplasm / GO:0016020_membrane / GO:0016020_membrane / GO:0016021_integral component of membrane / GO:0043066_negative regulation of apoptotic process / GO:0005886_plasma membrane / GO:0005829_cytosol / GO:0005096_GTPase activator activity / GO:0006935_chemotaxis / GO:0043547_positive regulation of GTPase activity / GO:0032147_activation of protein kinase activity / GO:0038096_Fc-gamm…
3	NEXN	-0.0458168	-0.114695	0.054487	-0.234383	0.157911	Q0ZGT2	nexilin F-actin binding protein	Familial isolated dilated cardiomyopathy, NON RARE IN EUROPE: Familial isolated hypertrophic cardiomyopathy, CARDIOMYOPATHY DILATED 1CC, CARDIOMYOPATHY FAMILIAL HYPERTROPHIC 20	GO:0005886_plasma membrane / GO:0005515_protein binding / GO:0007155_cell adhesion / GO:0007411_axon guidance / GO:0005886_plasma membrane / GO:0005515_protein binding / GO:0007155_cell adhesion / GO:0007411_axon guidance / GO:0005737_cytoplasm / GO:0005886_plasma membrane / GO:0003779_actin binding / GO:0005856_cytoskeleton / GO:0005925_focal adhesion / GO:0005912_adherens junction / GO:0030054_…
3	NME2	-0.0984615	-0.176777	-0.0380557	-0.45872	0.0359552	P22392	NME/NM23 nucleoside diphosphate kinase 2		GO:0004550_nucleoside diphosphate kinase activity / GO:0006165_nucleoside diphosphate phosphorylation / GO:0006183_GTP biosynthetic process / GO:0006228_UTP biosynthetic process / GO:0006241_CTP biosynthetic process / GO:0005634_nucleus / GO:0005634_nucleus / GO:0005737_cytoplasm / GO:0005737_cytoplasm / GO:0046872_metal ion binding / GO:0000166_nucleotide binding / GO:0005524_ATP binding / GO:00…
3	PAICS	0.0154679	-0.182231	-0.00423894	-0.123095	-0.144014	P22234	phosphoribosylaminoimidazole carboxylase and phosphoribosylaminoimidazolesuccinocarboxamide synthase		GO:0006189_'de novo' IMP biosynthetic process / GO:0006164_purine nucleotide biosynthetic process / GO:0004639_phosphoribosylaminoimidazolesuccinocarboxamide synthase activity / GO:0000166_nucleotide binding / GO:0005524_ATP binding / GO:0003824_catalytic activity / GO:0016874_ligase activity / GO:0008152_metabolic process / GO:0016831_carboxy-lyase activity / GO:0004638_phosphoribosylaminoimidaz…
3	PCYOX1	-0.583821	-0.973826	0.073138	-0.80395	0.0729664	Q9UHG3	prenylcysteine oxidase 1		GO:0055114_oxidation-reduction process / GO:0016670_oxidoreductase activity, acting on a sulfur group of donors, oxygen as acceptor / GO:0030328_prenylcysteine catabolic process / GO:0001735_prenylcysteine oxidase activity / GO:0016491_oxidoreductase activity / GO:0055114_oxidation-reduction process / GO:0016670_oxidoreductase activity, acting on a sulfur group of donors, oxygen as acceptor / GO:…
3	PDE5A	-0.0576529	-0.0726061	0.0131563	0.151064	0.0668068	O76074	phosphodiesterase 5A		GO:0005515_protein binding / GO:0007165_signal transduction / GO:0004114_3',5'-cyclic-nucleotide phosphodiesterase activity / GO:0008081_phosphoric diester hydrolase activity / GO:0046872_metal ion binding / GO:0000166_nucleotide binding / GO:0016787_hydrolase activity / GO:0003824_catalytic activity / GO:0008152_metabolic process / GO:0005515_protein binding / GO:0030553_cGMP binding / GO:003055…
3	PF4V1	-0.187504	-0.469566	0.20048	0.529436	0.0731929	P10720	platelet factor 4 variant 1		GO:0005576_extracellular region / GO:0006935_chemotaxis / GO:0006955_immune response / GO:0030168_platelet activation / GO:0006952_defense response / GO:0008009_chemokine activity / GO:0008201_heparin binding / GO:0030595_leukocyte chemotaxis / GO:0005615_extracellular space / GO:0005515_protein binding / GO:0005125_cytokine activity / GO:0005615_extracellular space / GO:0071222_cellular response…
3	PFKL	-0.0486612	-0.121313	-0.137888	-0.658173	0.0384882	P17858	phosphofructokinase, liver type		_ / GO:0003872_6-phosphofructokinase activity / GO:0006096_glycolytic process / GO:0005524_ATP binding / GO:0005737_cytoplasm / GO:0006002_fructose 6-phosphate metabolic process / GO:0016020_membrane / GO:0046872_metal ion binding / GO:0000166_nucleotide binding / GO:0005524_ATP binding / GO:0016301_kinase activity / GO:0016740_transferase activity / GO:0016310_phosphorylation / GO:0006096_glycol…
3	PFKP	-0.169829	-0.175629	-0.00941576	-0.479233	0.0027801	Q01813	phosphofructokinase, platelet		GO:0003872_6-phosphofructokinase activity / GO:0006096_glycolytic process / GO:0006002_fructose 6-phosphate metabolic process / GO:0046872_metal ion binding / GO:0016301_kinase activity / GO:0016740_transferase activity / GO:0016310_phosphorylation / GO:0061615_glycolytic process through fructose-6-phosphate / GO:0003872_6-phosphofructokinase activity / GO:0006096_glycolytic process / GO:0005524_…
3	PIGR	-0.260901	-0.336963	0.131542	0.103784	0.06205	P01833	polymeric immunoglobulin receptor		GO:0016020_membrane / GO:0016021_integral component of membrane / GO:0005886_plasma membrane / GO:0005886_plasma membrane / GO:0005576_extracellular region / GO:0005615_extracellular space / GO:0005615_extracellular space / GO:0005886_plasma membrane / GO:0005886_plasma membrane / GO:0004888_transmembrane signaling receptor activity / GO:0070062_extracellular exosome / GO:0001895_retina homeostas…
3	PIP4K2A	-0.182311	-0.170619	0.033734	0.338339	0.107812	P48426	phosphatidylinositol-5-phosphate 4-kinase type 2 alpha	Precursor B-cell acute lymphoblastic leukemia	GO:0016307_phosphatidylinositol phosphate kinase activity / GO:0046488_phosphatidylinositol metabolic process / GO:0005634_nucleus / GO:0005737_cytoplasm / GO:0016020_membrane / GO:0000166_nucleotide binding / GO:0005524_ATP binding / GO:0016301_kinase activity / GO:0016740_transferase activity / GO:0016310_phosphorylation / GO:0005886_plasma membrane / GO:0042995_cell projection / GO:0042803_pro…
3	PKM	-0.23301	-0.342682	-0.00137596	0.0545381	0.0108891	P14618	pyruvate kinase M1/2		_ / GO:0006096_glycolytic process / GO:0000287_magnesium ion binding / GO:0003824_catalytic activity / GO:0004743_pyruvate kinase activity / GO:0030955_potassium ion binding / GO:0003723_RNA binding / GO:0005634_nucleus / GO:0005634_nucleus / GO:0005634_nucleus / GO:0005737_cytoplasm / GO:0005737_cytoplasm / GO:0046872_metal ion binding / GO:0000166_nucleotide binding / GO:0005524_ATP binding / G…
3	PLTP	-0.535006	-0.565466	-0.0690253	-0.855248	0.00490938	P55058	phospholipid transfer protein	PHOSPHOLIPID TRANSFER PROTEIN	GO:0008289_lipid binding / GO:0005615_extracellular space / GO:0006629_lipid metabolic process / GO:0005634_nucleus / GO:0005634_nucleus / GO:0005576_extracellular region / GO:0005576_extracellular region / GO:0005615_extracellular space / GO:0006869_lipid transport / GO:0005515_protein binding / GO:0120009_intermembrane lipid transfer / GO:0005615_extracellular space / GO:0005576_extracellular r…
3	PRKCB	-0.461039	-0.65377	-0.0772479	0.359309	-0.0260401	P05771	protein kinase C beta		GO:0008270_zinc ion binding / GO:0005524_ATP binding / GO:0006468_protein phosphorylation / GO:0035556_intracellular signal transduction / GO:0004674_protein serine/threonine kinase activity / GO:0004672_protein kinase activity / GO:0004697_protein kinase C activity / GO:0042953_lipoprotein transport / GO:0005634_nucleus / GO:0005634_nucleus / GO:0005737_cytoplasm / GO:0005737_cytoplasm / GO:0016…
3	PROS1	-0.817345	-1.35602	0.340403	0.366694	0.000629889	P07225	protein S	NON RARE IN EUROPE: Non rare thrombophilia, Severe hereditary thrombophilia due to congenital protein S deficiency, THROMBOPHILIA DUE TO PROTEIN S DEFICIENCY AUTOSOMAL DOMINANT, THROMBOPHILIA DUE TO PROTEIN S DEFICIENCY AUTOSOMAL RECESSIVE	GO:0005576_extracellular region / GO:0005509_calcium ion binding / GO:0030195_negative regulation of blood coagulation / GO:0005615_extracellular space / GO:0005576_extracellular region / GO:0010951_negative regulation of endopeptidase activity / GO:0005515_protein binding / GO:0007596_blood coagulation / GO:0007599_hemostasis / GO:0005615_extracellular space / GO:0030449_regulation of complement…
3	PSMA2	-0.575959	-0.767049	0.0623558	0.58132	0.056241	P25787	proteasome 20S subunit alpha 2		_ / GO:0051603_proteolysis involved in cellular protein catabolic process / GO:0005839_proteasome core complex / GO:0006511_ubiquitin-dependent protein catabolic process / GO:0019773_proteasome core complex, alpha-subunit complex / GO:0005634_nucleus / GO:0005634_nucleus / GO:0005737_cytoplasm / GO:0005515_protein binding / GO:0000502_proteasome complex / GO:0000502_proteasome complex / GO:000093…
3	PSMA3	-0.15946	-0.360269	0.0471021	0.316719	0.173726	P25788	proteasome 20S subunit alpha 3		GO:0051603_proteolysis involved in cellular protein catabolic process / GO:0005839_proteasome core complex / GO:0006511_ubiquitin-dependent protein catabolic process / GO:0019773_proteasome core complex, alpha-subunit complex / GO:0005634_nucleus / GO:0005634_nucleus / GO:0005634_nucleus / GO:0005737_cytoplasm / GO:0005737_cytoplasm / GO:0005515_protein binding / GO:0016032_viral process / GO:000…
3	PSMA4	-0.0746152	-0.160296	0.0837819	0.0578297	0.130749	P25789	proteasome 20S subunit alpha 4		GO:0051603_proteolysis involved in cellular protein catabolic process / GO:0005839_proteasome core complex / GO:0019773_proteasome core complex, alpha-subunit complex / GO:0005634_nucleus / GO:0000502_proteasome complex / GO:0004298_threonine-type endopeptidase activity / GO:0051603_proteolysis involved in cellular protein catabolic process / GO:0005839_proteasome core complex / GO:0006511_ubiqui…
3	RAB6B	-0.458912	-0.639969	0.135054	0.383573	0.10127	Q9NRW1	RAB6B, member RAS oncogene family		GO:0005525_GTP binding / GO:0003924_GTPase activity / GO:0016020_membrane / GO:0015031_protein transport / GO:0005794_Golgi apparatus / GO:0000166_nucleotide binding / GO:0005794_Golgi apparatus / GO:0005794_Golgi apparatus / GO:0031410_cytoplasmic vesicle / GO:0000139_Golgi membrane / GO:0003924_GTPase activity / GO:0016192_vesicle-mediated transport / GO:0005515_protein binding / GO:0005829_cyt…
3	RAB8A	-0.0253302	-0.1045	-0.0396828	-0.347525	-0.0189444	P61006	RAB8A, member RAS oncogene family		GO:0005525_GTP binding / GO:0003924_GTPase activity / GO:0005737_cytoplasm / GO:0016020_membrane / GO:0015031_protein transport / GO:0000166_nucleotide binding / GO:0005886_plasma membrane / GO:0005794_Golgi apparatus / GO:0005814_centriole / GO:0005929_cilium / GO:0005929_cilium / GO:0005768_endosome / GO:0005856_cytoskeleton / GO:0005525_GTP binding / GO:0031410_cytoplasmic vesicle / GO:0042995…
3	RAN	-0.352288	-0.548716	0.0682685	0.12321	0.0876356	P62826	RAN, member RAS oncogene family		GO:0005525_GTP binding / GO:0003924_GTPase activity / GO:0006913_nucleocytoplasmic transport / GO:0003723_RNA binding / GO:0005634_nucleus / GO:0005634_nucleus / GO:0005634_nucleus / GO:0005737_cytoplasm / GO:0005737_cytoplasm / GO:0016020_membrane / GO:0015031_protein transport / GO:0046872_metal ion binding / GO:0000166_nucleotide binding / GO:0005654_nucleoplasm / GO:0005814_centriole / GO:000…
3	RASA3	-0.0799752	-0.140154	0.0750734	0.438413	0.0425406	Q14644	RAS p21 protein activator 3		GO:0007165_signal transduction / GO:0005096_GTPase activator activity / GO:0035556_intracellular signal transduction / GO:0043087_regulation of GTPase activity / GO:0046580_negative regulation of Ras protein signal transduction / GO:0016020_membrane / GO:0046872_metal ion binding / GO:0005886_plasma membrane / GO:0043547_positive regulation of GTPase activity / GO:0051209_release of sequestered c…
3	RASGRP2	-0.921076	-1.54711	0.30366	-0.0901892	0.257205	Q7LDG7	RAS guanyl releasing protein 2	Bleeding disorder due to CalDAG-GEFI deficiency, BLEEDING DISORDER PLATELET-TYPE 18	_ / GO:0005085_guanyl-nucleotide exchange factor activity / GO:0005509_calcium ion binding / GO:0035556_intracellular signal transduction / GO:0007264_small GTPase mediated signal transduction / GO:0005737_cytoplasm / GO:0016020_membrane / GO:0046872_metal ion binding / GO:0005886_plasma membrane / GO:0005886_plasma membrane / GO:0005509_calcium ion binding / GO:0005509_calcium ion binding / GO:0…
3	RHOA	-0.0980569	-0.147164	0.02332	0.246694	-0.0121497	P61586	ras homolog family member A	ECTODERMAL DYSPLASIA WITH FACIAL DYSMORPHISM AND ACRAL OCULAR AND BRAIN ANOMALIES	GO:0005525_GTP binding / GO:0003924_GTPase activity / GO:0007264_small GTPase mediated signal transduction / GO:0005525_GTP binding / GO:0003924_GTPase activity / GO:0007264_small GTPase mediated signal transduction / GO:0044319_wound healing, spreading of cells / GO:1902766_skeletal muscle satellite cell migration / GO:0005525_GTP binding / GO:0003924_GTPase activity / GO:0005525_GTP binding / G…
3	SELENOP	-0.0782129	-0.213416	-0.00293078	0.206494	0.020419	P49908	selenoprotein P		GO:0008430_selenium binding / GO:0005576_extracellular region / GO:0005576_extracellular region / GO:0005576_extracellular region / GO:0070062_extracellular exosome / GO:0005576_extracellular region / GO:0006979_response to oxidative stress / GO:0002576_platelet degranulation / GO:0031089_platelet dense granule lumen / GO:0008430_selenium binding / GO:0008430_selenium binding / GO:0001887_seleniu…
3	SELP	-0.351992	-0.543555	-0.00690849	-0.456808	0.111833
3	SPTB	0.00782203	-0.0622923	0.015694	0.351052	0.0589635	P11277	spectrin beta, erythrocytic	Hereditary elliptocytosis, Hereditary spherocytosis, ELLIPTOCYTOSIS 3, SPHEROCYTOSIS TYPE 2	GO:0005515_protein binding / GO:0005543_phospholipid binding / GO:0003779_actin binding / GO:0005200_structural constituent of cytoskeleton / GO:0008091_spectrin / GO:0005737_cytoplasm / GO:0005829_cytosol / GO:0005856_cytoskeleton / GO:0005515_protein binding / GO:0007010_cytoskeleton organization / GO:0005938_cell cortex / GO:0009986_cell surface / GO:0051693_actin filament capping / GO:0051015…
3	TCP1	-0.26805	-0.415708	0.18612	0.361836	0.112101	P17987	t-complex 1		GO:0005524_ATP binding / GO:0006457_protein folding / GO:0051082_unfolded protein binding / GO:0050821_protein stabilization / GO:0003723_RNA binding / GO:0005737_cytoplasm / GO:0000166_nucleotide binding / GO:0005856_cytoskeleton / GO:0005829_cytosol / GO:0005874_microtubule / GO:0005515_protein binding / GO:0016887_ATPase activity / GO:0005815_microtubule organizing center / GO:0006457_protein …
3	TGFB1	-0.281863	-0.449358	0.0938556	0.0348479	0.085153
3	TLN1	-0.217027	-0.276463	0.0774615	0.351326	0.0268114	Q9Y490	talin 1		GO:0005856_cytoskeleton / GO:0007155_cell adhesion / GO:0051015_actin filament binding / GO:0003779_actin binding / GO:0005200_structural constituent of cytoskeleton / GO:0005925_focal adhesion / GO:0001726_ruffle / GO:0005515_protein binding / GO:0005737_cytoplasm / GO:0016020_membrane / GO:0005886_plasma membrane / GO:0005925_focal adhesion / GO:0030054_cell junction / GO:0042995_cell projectio…
3	TPM3	-0.0769342	-0.0360839	0.115137	-0.518434	0.142297	P06753	tropomyosin 3	Cap myopathy, Childhood-onset nemaline myopathy, Congenital fiber-type disproportion myopathy, Congenital generalized hypercontractile muscle stiffness syndrome, Inflammatory myofibroblastic tumor, Intermediate nemaline myopathy, MYOPATHY CONGENITAL WITH FIBER-TYPE DISPROPORTION, NEMALINE MYOPATHY 1	GO:0005737_cytoplasm / GO:0005829_cytosol / GO:0003779_actin binding / GO:0005856_cytoskeleton / GO:0005856_cytoskeleton / GO:0005856_cytoskeleton / GO:0015629_actin cytoskeleton / GO:0005515_protein binding / GO:0051015_actin filament binding / GO:0005829_cytosol / GO:0070062_extracellular exosome / GO:0003674_molecular_function / GO:0005884_actin filament / GO:0007015_actin filament organizatio…
3	TUBB1	-0.335693	-0.410904	0.0529192	0.401054	0.0368016	Q9H4B7	tubulin beta 1 class VI	Autosomal dominant macrothrombocytopenia, MACROTHROMBOCYTOPENIA AUTOSOMAL DOMINANT TUBB1-RELATED	GO:0005525_GTP binding / GO:0007017_microtubule-based process / GO:0005874_microtubule / GO:0003924_GTPase activity / GO:0005200_structural constituent of cytoskeleton / GO:0005737_cytoplasm / GO:0005737_cytoplasm / GO:0000166_nucleotide binding / GO:0005856_cytoskeleton / GO:0005737_cytoplasm / GO:0005525_GTP binding / GO:0000226_microtubule cytoskeleton organization / GO:0070062_extracellular e…
3	TUBB4B	-0.549786	-0.921059	0.0747702	0.353359	-0.0120529	P68371	tubulin beta 4B class IVb	LEBER CONGENITAL AMAUROSIS WITH EARLY-ONSET DEAFNESS	GO:0005525_GTP binding / GO:0007017_microtubule-based process / GO:0005874_microtubule / GO:0003924_GTPase activity / GO:0005200_structural constituent of cytoskeleton / GO:0005634_nucleus / GO:0005737_cytoplasm / GO:0000166_nucleotide binding / GO:0005856_cytoskeleton / GO:0005874_microtubule / GO:0005515_protein binding / GO:0051082_unfolded protein binding / GO:0005737_cytoplasm / GO:0005576_e…
3	UGP2	-0.256109	-0.290018	-0.0753001	0.231031	-0.0435032	Q16851	UDP-glucose pyrophosphorylase 2	DEVELOPMENTAL AND EPILEPTIC ENCEPHALOPATHY 83, UGP2 Epileptic Encephalopathy	_ / _ / GO:0070569_uridylyltransferase activity / GO:0016740_transferase activity / GO:0070569_uridylyltransferase activity / GO:0003983_UTP:glucose-1-phosphate uridylyltransferase activity / GO:0006011_UDP-glucose metabolic process / GO:0005634_nucleus / GO:0005737_cytoplasm / GO:0046872_metal ion binding / GO:0016740_transferase activity / GO:0005515_protein binding / GO:0016779_nucleotidyltran…
3	VCP	-0.144889	-0.161134	0.0423191	0.504322	-0.0859212	P55072	valosin containing protein	Adult-onset distal myopathy due to VCP mutation, Amyotrophic lateral sclerosis, Autosomal dominant Charcot-Marie-Tooth disease type 2Y, Behavioral variant of frontotemporal dementia, Frontotemporal dementia with motor neuron disease, Inclusion body myopathy with Paget disease of bone and frontotemporal dementia, Progressive non-fluent aphasia, Spastic paraplegia-Paget disease of bone syndrome, AM…	GO:0005524_ATP binding / GO:0016787_hydrolase activity / GO:0016887_ATPase activity / GO:0005524_ATP binding / GO:0016787_hydrolase activity / GO:0016887_ATPase activity / _ / _ / GO:0005524_ATP binding / GO:0016787_hydrolase activity / GO:0016887_ATPase activity / _ / _ / GO:0005524_ATP binding / GO:0016787_hydrolase activity / GO:0016887_ATPase activity / GO:0003723_RNA binding / GO:0005634_nuc…
3	VTN	-0.293934	-0.565806	0.041823	-0.112154	0.00459689	P04004	vitronectin		GO:0006955_immune response / GO:0005044_scavenger receptor activity / GO:0030247_polysaccharide binding / GO:0005615_extracellular space / GO:0030949_positive regulation of vascular endothelial growth factor receptor signaling pathway / GO:0043231_intracellular membrane-bounded organelle / GO:0005783_endoplasmic reticulum / GO:0007155_cell adhesion / GO:0005576_extracellular region / GO:0005576_e…
3	YWHAE	-0.272055	-0.313504	-0.0300237	0.176654	-0.0879489	P62258	tyrosine 3-monooxygenase/tryptophan 5-monooxygenase activation protein epsilon	, 17p13.3 microduplication syndrome, Clear cell sarcoma of kidney, Distal 17p13.3 microdeletion syndrome, Endometrial stromal sarcoma, Miller-Dieker syndrome	GO:0060306_regulation of membrane repolarization / GO:0005739_mitochondrion / GO:0003723_RNA binding / GO:0005634_nucleus / GO:0005634_nucleus / GO:0005737_cytoplasm / GO:0005737_cytoplasm / GO:0016020_membrane / GO:0005829_cytosol / GO:0005925_focal adhesion / GO:0005515_protein binding / GO:0016032_viral process / GO:0042470_melanosome / GO:0042802_identical protein binding / GO:0005829_cytosol…
4	A2M	-1.58155	-2.05903	0.051892	-3.05531	0.0932198	P01023	alpha-2-macroglobulin	Alzheimer disease	_ / _ / _ / GO:0005576_extracellular region / GO:0005615_extracellular space / GO:0004866_endopeptidase inhibitor activity / GO:0005576_extracellular region / GO:0010951_negative regulation of endopeptidase activity / GO:0005515_protein binding / GO:0019838_growth factor binding / GO:0005615_extracellular space / GO:0005576_extracellular region / GO:0004867_serine-type endopeptidase inhibitor act…
4	AMBP	-0.307172	-0.38849	-0.132721	-1.65196	0.0125409	P02760	alpha-1-microglobulin/bikunin precursor		GO:0004867_serine-type endopeptidase inhibitor activity / GO:0005886_plasma membrane / GO:0007155_cell adhesion / GO:0005576_extracellular region / GO:0005576_extracellular region / GO:0005615_extracellular space / GO:0010951_negative regulation of endopeptidase activity / GO:0042803_protein homodimerization activity / GO:0005515_protein binding / GO:0016032_viral process / GO:0005886_plasma memb…
4	APCS	-1.41384	-2.61513	0.108566	-1.49719	0.0547834	P02743	amyloid P component, serum		GO:0005615_extracellular space / GO:0005615_extracellular space / GO:0061045_negative regulation of wound healing / GO:0005634_nucleus / GO:0046872_metal ion binding / GO:0030246_carbohydrate binding / GO:0005576_extracellular region / GO:0005576_extracellular region / GO:0005515_protein binding / GO:0005615_extracellular space / GO:0005576_extracellular region / GO:0006958_complement activation,…
4	APOA1	-1.37176	-1.94054	-0.140156	-2.87386	0.0416448	P02647	apolipoprotein A1	AApoAI amyloidosis, APOLIPOPROTEIN A-I DEFICIENCY, AMYLOIDOSIS FAMILIAL VISCERAL, HYPOALPHALIPOPROTEINEMIA PRIMARY 2	GO:0005576_extracellular region / GO:0008289_lipid binding / GO:0006869_lipid transport / GO:0042157_lipoprotein metabolic process / GO:0005615_extracellular space / GO:0005615_extracellular space / GO:0042632_cholesterol homeostasis / GO:0042632_cholesterol homeostasis / GO:0050728_negative regulation of inflammatory response / GO:0050821_protein stabilization / GO:0034115_negative regulation of…
4	APOA2	-1.39496	-1.48415	-0.753168	-3.75975	0.00173822	P02652	apolipoprotein A2	AApoAII amyloidosis, APOLIPOPROTEIN A-II, HYPERCHOLESTEROLEMIA FAMILIAL 1	_ / GO:0005576_extracellular region / GO:0008289_lipid binding / GO:0006869_lipid transport / GO:0042157_lipoprotein metabolic process / GO:0042632_cholesterol homeostasis / GO:0009749_response to glucose / GO:0005576_extracellular region / GO:0034364_high-density lipoprotein particle / GO:0005515_protein binding / GO:0016032_viral process / GO:0120009_intermembrane lipid transfer / GO:0005576_ex…
4	APOC1	-1.12714	-2.57258	-0.187459	-2.48172	-0.0677288	P02654	apolipoprotein C1		GO:0005576_extracellular region / GO:0042157_lipoprotein metabolic process / GO:0045717_negative regulation of fatty acid biosynthetic process / GO:0051005_negative regulation of lipoprotein lipase activity / GO:0006869_lipid transport / GO:0034361_very-low-density lipoprotein particle / GO:0005515_protein binding / GO:0005576_extracellular region / GO:0005783_endoplasmic reticulum / GO:0031210_p…
4	APOC2	-1.40927	-1.9036	-0.116275	-2.03161	-0.0783348	P02655	apolipoprotein C2	Familial apolipoprotein C-II deficiency, APOLIPOPROTEIN C-II DEFICIENCY	_ / GO:0006869_lipid transport / GO:0006629_lipid metabolic process / GO:0008047_enzyme activator activity / GO:0042627_chylomicron / GO:0005615_extracellular space / GO:0042632_cholesterol homeostasis / GO:0045723_positive regulation of fatty acid biosynthetic process / GO:0070328_triglyceride homeostasis / GO:0005576_extracellular region / GO:0005576_extracellular region / GO:0016042_lipid cata…
4	APOC3	-1.89453	-2.61307	0.136821	-3.30364	0.0409693	P02656	apolipoprotein C3	Cholesterol-ester transfer protein deficiency, NON RARE IN EUROPE: Familial hypobetalipoproteinemia, NON RARE IN EUROPE: Non-alcoholic fatty liver disease, APOLIPOPROTEIN C-III DEFICIENCY	GO:0005576_extracellular region / GO:0008289_lipid binding / GO:0006869_lipid transport / GO:0042157_lipoprotein metabolic process / GO:0005576_extracellular region / GO:0008289_lipid binding / GO:0006869_lipid transport / GO:0042157_lipoprotein metabolic process / GO:0005615_extracellular space / GO:0042632_cholesterol homeostasis / GO:0045717_negative regulation of fatty acid biosynthetic proce…
4	APOD	-1.44961	-2.33351	-0.0150447	-1.41569	0.0720562	P05090	apolipoprotein D		GO:0008289_lipid binding / GO:0006869_lipid transport / GO:0007568_aging / GO:0005615_extracellular space / GO:0005783_endoplasmic reticulum / GO:0006629_lipid metabolic process / GO:0005576_extracellular region / GO:0005576_extracellular region / GO:0005615_extracellular space / GO:0030425_dendrite / GO:0005515_protein binding / GO:0048471_perinuclear region of cytoplasm / GO:0005737_cytoplasm /…
4	APOF	-0.934276	-1.27769	-0.0315003	-1.56533	-0.0330807	Q13790	apolipoprotein F		GO:0006629_lipid metabolic process / GO:0005576_extracellular region / GO:0005615_extracellular space / GO:0008202_steroid metabolic process / GO:0008203_cholesterol metabolic process / GO:0006869_lipid transport / GO:0034362_low-density lipoprotein particle / GO:0034364_high-density lipoprotein particle / GO:0005615_extracellular space / GO:0005102_signaling receptor binding / GO:0006629_lipid m…
4	APOM	-1.34337	-1.92573	0.0525934	-0.883771	0.0357931	O95445	apolipoprotein M		GO:0005576_extracellular region / GO:0042632_cholesterol homeostasis / GO:0005576_extracellular region / GO:0006869_lipid transport / GO:0034364_high-density lipoprotein particle / GO:0098869_cellular oxidant detoxification / GO:0005576_extracellular region / GO:0005319_lipid transporter activity / GO:0001523_retinoid metabolic process / GO:0005543_phospholipid binding / GO:0034361_very-low-densi…
4	ATRN	-0.624305	-0.836593	-0.0889914	-1.46069	0.0424636	O75882	attractin		GO:0005515_protein binding / GO:0016020_membrane / GO:0016021_integral component of membrane / GO:0005886_plasma membrane / GO:0030246_carbohydrate binding / GO:0005576_extracellular region / GO:0005615_extracellular space / GO:0006954_inflammatory response / GO:0005886_plasma membrane / GO:0070062_extracellular exosome / GO:0016477_cell migration / GO:0009887_animal organ morphogenesis / GO:0009…
4	BCHE	-0.930617	-1.2564	-0.052367	-1.77924	0.104575	P06276	butyrylcholinesterase	BUTYRYLCHOLINESTERASE DEFICIENCY	GO:0004104_cholinesterase activity / GO:0016787_hydrolase activity / GO:0005576_extracellular region / GO:0005576_extracellular region / GO:0003824_catalytic activity / GO:0005515_protein binding / GO:0005576_extracellular region / GO:0052689_carboxylic ester hydrolase activity / GO:0042802_identical protein binding / GO:0001540_amyloid-beta binding / GO:0072562_blood microparticle / GO:0019899_e…
4	C3	-0.299587	-0.327111	-0.11377	-1.93645	0.0198119	P01024	complement C3	Atypical hemolytic uremic syndrome with complement gene abnormality, Complement component 3 deficiency, NON RARE IN EUROPE: Age-related macular degeneration, COMPLEMENT COMPONENT 3 DEFICIENCY AUTOSOMAL RECESSIVE, HEMOLYTIC UREMIC SYNDROME ATYPICAL SUSCEPTIBILITY TO 5, MACULAR DEGENERATION AGE-RELATED 9	GO:0005576_extracellular region / GO:0005515_protein binding / GO:0006954_inflammatory response / GO:0005615_extracellular space / GO:0004866_endopeptidase inhibitor activity / GO:0006956_complement activation / GO:0006629_lipid metabolic process / GO:0006631_fatty acid metabolic process / GO:0005615_extracellular space / GO:0005615_extracellular space / GO:0010951_negative regulation of endopept…
4	C4B	-0.479446	-0.625005	0.0695639	-1.29546	0.0337306	P0C0L5	complement C4B (Chido blood group)	, COMPLEMENT COMPONENT 4B DEFICIENCY, Immunodeficiency due to a classical component pathway complement deficiency, Systemic lupus erythematosus	GO:0005576_extracellular region / GO:0005515_protein binding / GO:0006954_inflammatory response / GO:0005615_extracellular space / GO:0004866_endopeptidase inhibitor activity / GO:0006956_complement activation / GO:0005615_extracellular space / GO:0030054_cell junction / GO:0005615_extracellular space / GO:0010951_negative regulation of endopeptidase activity / GO:0042995_cell projection / GO:003…
4	C5	-0.320062	-0.352439	-0.0785569	-1.74234	0.050173	P01031	complement C5	Immunodeficiency due to a late component of complement deficiency, COMPLEMENT COMPONENT 5 DEFICIENCY, ECULIZUMAB POOR RESPONSE TO	GO:0005576_extracellular region / GO:0005515_protein binding / GO:0006954_inflammatory response / GO:0005615_extracellular space / GO:0004866_endopeptidase inhibitor activity / GO:0006956_complement activation / GO:0010951_negative regulation of endopeptidase activity / GO:0005515_protein binding / GO:0002376_immune system process / GO:0045087_innate immune response / GO:0060326_cell chemotaxis /…
4	CFH	-0.788129	-1.03954	-0.0496884	-2.44192	0.03526
4	CPN1	-1.162	-1.57758	-0.078255	-2.1539	0.035979	P15169	carboxypeptidase N subunit 1	CARBOXYPEPTIDASE N DEFICIENCY	GO:0008270_zinc ion binding / GO:0006508_proteolysis / GO:0004181_metallocarboxypeptidase activity / GO:0046872_metal ion binding / GO:0008233_peptidase activity / GO:0016787_hydrolase activity / GO:0005576_extracellular region / GO:0005615_extracellular space / GO:0005515_protein binding / GO:0008237_metallopeptidase activity / GO:0004180_carboxypeptidase activity / GO:0005615_extracellular spac…
4	CPN2	-1.12654	-1.50573	-0.0408757	-1.80616	0.102219	P22792	carboxypeptidase N subunit 2		GO:0005515_protein binding / GO:0005576_extracellular region / GO:0005576_extracellular region / GO:0050790_regulation of catalytic activity / GO:0005615_extracellular space / GO:0030449_regulation of complement activation / GO:0005576_extracellular region / GO:0030234_enzyme regulator activity / GO:0031012_extracellular matrix / GO:0070062_extracellular exosome / GO:0050821_protein stabilization…
4	FBLN1	-0.521894	-0.721462	0.105474	-1.21653	0.104408	P23142	fibulin 1	FBLN1-related developmental delay-central nervous system anomaly-syndactyly syndrome, Synpolydactyly type 2, SYNPOLYDACTYLY 2, SYNPOLYDACTYLY 3/3-PRIME/4 ASSOCIATED WITH METACARPAL AND METATARSAL SYNOSTOSES	GO:0005576_extracellular region / _ / GO:0005576_extracellular region / GO:0005576_extracellular region / GO:0005509_calcium ion binding / GO:0030198_extracellular matrix organization / GO:0016504_peptidase activator activity / GO:0010952_positive regulation of peptidase activity / GO:0005576_extracellular region / GO:0005509_calcium ion binding / GO:0030198_extracellular matrix organization / GO…
4	FCN3	-0.643899	-0.88532	0.15352	-1.16441	0.0819542	O75636	ficolin 3	IMMUNODEFICIENCY DUE TO FICOLIN 3 DEFICIENCY, FICOLIN 3 DEFICIENCY	GO:0046872_metal ion binding / GO:0030246_carbohydrate binding / GO:0005576_extracellular region / GO:0005576_extracellular region / GO:0005581_collagen trimer / GO:0051607_defense response to virus / GO:0002376_immune system process / GO:0045087_innate immune response / GO:0005615_extracellular space / GO:0006956_complement activation / GO:0005576_extracellular region / GO:0005515_protein bindin…
4	GNA13	-0.718285	-0.956302	-0.00180857	-1.4574	0.177458	Q14344	G protein subunit alpha 13		GO:0007186_G protein-coupled receptor signaling pathway / GO:0007165_signal transduction / GO:0003924_GTPase activity / GO:0031683_G-protein beta/gamma-subunit complex binding / GO:0001664_G protein-coupled receptor binding / GO:0007266_Rho protein signal transduction / GO:0019001_guanyl nucleotide binding / GO:0005634_nucleus / GO:0005634_nucleus / GO:0005737_cytoplasm / GO:0005737_cytoplasm / G…
4	GP1BA	-0.916439	-1.27136	-0.0572008	-1.78149	0.0887554	P07359	glycoprotein Ib platelet subunit alpha	BERNARD-SOULIER SYNDROME, Fetal and neonatal alloimmune thrombocytopenia, Pseudo von Willebrand disease, BERNARD-SOULIER SYNDROME TYPE A2 AUTOSOMAL DOMINANT, NONARTERITIC ANTERIOR ISCHEMIC OPTIC NEUROPATHY SUSCEPTIBILITY TO	GO:0005515_protein binding / GO:0016020_membrane / GO:0016021_integral component of membrane / GO:0007155_cell adhesion / GO:0005515_protein binding / GO:0009986_cell surface / GO:0007596_blood coagulation / GO:0007599_hemostasis / GO:0005615_extracellular space / GO:0005886_plasma membrane / GO:0042730_fibrinolysis / GO:0031012_extracellular matrix / GO:0070062_extracellular exosome / GO:0031362…
4	GPLD1	-0.68254	-0.983111	-0.0182296	-1.12857	0.0687207	P80108	glycosylphosphatidylinositol specific phospholipase D1		_ / GO:0005576_extracellular region / GO:0004621_glycosylphosphatidylinositol phospholipase D activity / GO:0005737_cytoplasm / GO:0005737_cytoplasm / GO:0043231_intracellular membrane-bounded organelle / GO:0016787_hydrolase activity / GO:0005765_lysosomal membrane / GO:0005615_extracellular space / GO:0001503_ossification / GO:0005615_extracellular space / GO:0005576_extracellular region / GO:0…
4	HBA1	-1.26049	-1.76544	0.0111964	-2.10889	0.118911	P69905	hemoglobin subunit alpha 1	Alpha-thalassemia - intellectual disability syndrome linked to chromosome 16, Hb Bart's Hydrops Fetalis, HEMOGLOBIN H DISEASE, Hemoglobin M disease, ALPHA-THALASSEMIA, ERYTHROCYTOSIS FAMILIAL 7, HEINZ BODY ANEMIAS, Alpha-thalassemia - intellectual disability syndrome linked to chromosome 16, Hb Bart's Hydrops Fetalis, HEMOGLOBIN H DISEASE, Hemoglobin M disease, ALPHA-THALASSEMIA, ERYTHROCYTOSIS F…	GO:0020037_heme binding / GO:0005506_iron ion binding / GO:0019825_oxygen binding / GO:0015671_oxygen transport / GO:0005833_hemoglobin complex / GO:0010942_positive regulation of cell death / GO:0016020_membrane / GO:0046872_metal ion binding / GO:0005615_extracellular space / GO:0005515_protein binding / GO:0022627_cytosolic small ribosomal subunit / GO:0098869_cellular oxidant detoxification /…
4	HBB	-1.14292	-1.47846	-0.0320233	-2.69432	0.0687328	P68871	hemoglobin subunit beta	BETA-THALASSEMIA INTERMEDIA, Beta-thalassemia major, Delta-beta thalassemia, Dominant beta-thalassemia, Hemoglobin C disease, Hemoglobin C-beta-thalassemia syndrome, Hemoglobin D disease, Hemoglobin E disease, Hemoglobin E-beta-thalassemia syndrome, Hemoglobin Lepore-beta-thalassemia syndrome, Hemoglobin M disease, Hereditary persistence of fetal hemoglobin-beta-thalassemia syndrome, Hereditary p…	GO:0020037_heme binding / GO:0019825_oxygen binding / GO:0015671_oxygen transport / GO:0005833_hemoglobin complex / GO:0010942_positive regulation of cell death / GO:0046872_metal ion binding / GO:0005615_extracellular space / GO:0005515_protein binding / GO:0098869_cellular oxidant detoxification / GO:0006898_receptor-mediated endocytosis / GO:0005576_extracellular region / GO:0030492_hemoglobin…
4	HP	-1.41382	-2.03128	-0.0896507	-3.225	0.0307074	P00738	haptoglobin	Anhaptoglobinemia	GO:0005576_extracellular region / GO:0006508_proteolysis / GO:0004252_serine-type endopeptidase activity / GO:0030492_hemoglobin binding / GO:0010942_positive regulation of cell death / GO:0005576_extracellular region / GO:0005615_extracellular space / GO:0005615_extracellular space / GO:0005515_protein binding / GO:0002376_immune system process / GO:0098869_cellular oxidant detoxification / GO:0…
4	IGHA1	-0.607204	-0.754604	-0.0896436	-1.17269	-0.0165508	P01876	immunoglobulin heavy constant alpha 1		GO:0016020_membrane / GO:0005886_plasma membrane / GO:0005576_extracellular region / GO:0005615_extracellular space / GO:0005615_extracellular space / GO:0002376_immune system process / GO:0006955_immune response / GO:0002250_adaptive immune response / GO:0019814_immunoglobulin complex / GO:0009897_external side of plasma membrane / GO:0006898_receptor-mediated endocytosis / GO:0050900_leukocyte …
4	IGHA2	-0.831901	-1.1226	-0.058176	-1.3157	0.0974964	P01877	immunoglobulin heavy constant alpha 2 (A2m marker)		GO:0005576_extracellular region / GO:0005576_extracellular region / GO:0016020_membrane / GO:0005886_plasma membrane / GO:0005576_extracellular region / GO:0005615_extracellular space / GO:0005615_extracellular space / GO:0002376_immune system process / GO:0006955_immune response / GO:0002250_adaptive immune response / GO:0019814_immunoglobulin complex / GO:0009897_external side of plasma membran…
4	ITIH1	-0.637874	-0.76396	-0.102757	-2.41991	0.0570383	P19827	inter-alpha-trypsin inhibitor heavy chain 1		GO:0004867_serine-type endopeptidase inhibitor activity / GO:0030212_hyaluronan metabolic process / GO:0005576_extracellular region / GO:0005576_extracellular region / GO:0010951_negative regulation of endopeptidase activity / GO:0030414_peptidase inhibitor activity / GO:0010466_negative regulation of peptidase activity / GO:0070062_extracellular exosome / GO:0072562_blood microparticle / GO:0062…
4	ITIH2	-0.711311	-0.859725	-0.124961	-2.13583	0.0529137	P19823	inter-alpha-trypsin inhibitor heavy chain 2		GO:0004867_serine-type endopeptidase inhibitor activity / GO:0030212_hyaluronan metabolic process / GO:0005576_extracellular region / GO:0005576_extracellular region / GO:0010951_negative regulation of endopeptidase activity / GO:0030414_peptidase inhibitor activity / GO:0010466_negative regulation of peptidase activity / GO:0070062_extracellular exosome / GO:0072562_blood microparticle / GO:0043…
4	ITIH3	-0.51867	-0.621345	-0.124485	-1.34505	0.011792	Q06033	inter-alpha-trypsin inhibitor heavy chain 3		_ / GO:0004867_serine-type endopeptidase inhibitor activity / GO:0030212_hyaluronan metabolic process / GO:0005576_extracellular region / GO:0010951_negative regulation of endopeptidase activity / GO:0030414_peptidase inhibitor activity / GO:0010466_negative regulation of peptidase activity / GO:0004867_serine-type endopeptidase inhibitor activity / GO:0030212_hyaluronan metabolic process / GO:00…
4	KLKB1	-0.431234	-0.524652	-0.0899274	-1.62835	-0.0078839
4	LCAT	-0.303232	-0.453373	0.0155816	-1.40041	0.122912	P04180	lecithin-cholesterol acyltransferase	Familial LCAT deficiency, FISH-EYE DISEASE, LECITHIN:CHOLESTEROL ACYLTRANSFERASE DEFICIENCY	GO:0006629_lipid metabolic process / GO:0008374_O-acyltransferase activity / GO:0005615_extracellular space / GO:0042632_cholesterol homeostasis / GO:0016740_transferase activity / GO:0016787_hydrolase activity / GO:0016746_transferase activity, transferring acyl groups / GO:0005576_extracellular region / GO:0008202_steroid metabolic process / GO:0008203_cholesterol metabolic process / GO:0008203…
4	PON1	-1.11875	-1.54346	-0.00995689	-0.899421	0.0567614	P27169	paraoxonase 1	Amyotrophic lateral sclerosis, MICROVASCULAR COMPLICATIONS OF DIABETES SUSCEPTIBILITY TO 5, PARAOXONASE 1	GO:0005576_extracellular region / GO:0004064_arylesterase activity / GO:0005615_extracellular space / GO:0046872_metal ion binding / GO:0016787_hydrolase activity / GO:0005509_calcium ion binding / GO:0005576_extracellular region / GO:0005615_extracellular space / GO:0016311_dephosphorylation / GO:0034364_high-density lipoprotein particle / GO:0005615_extracellular space / GO:0005576_extracellula…
4	PSMA5	-1.28414	-1.96379	0.0463662	-1.40256	-0.06537	P28066	proteasome 20S subunit alpha 5		GO:0051603_proteolysis involved in cellular protein catabolic process / GO:0005839_proteasome core complex / GO:0006511_ubiquitin-dependent protein catabolic process / GO:0019773_proteasome core complex, alpha-subunit complex / GO:0043161_proteasome-mediated ubiquitin-dependent protein catabolic process / GO:0005634_nucleus / GO:0005634_nucleus / GO:0005737_cytoplasm / GO:0005829_cytosol / GO:000…
4	PZP	-0.629654	-0.833092	0.0228071	-1.12953	0.0754135	P20742	PZP alpha-2-macroglobulin like		GO:0005576_extracellular region / GO:0005615_extracellular space / GO:0004866_endopeptidase inhibitor activity / GO:0005576_extracellular region / GO:0010951_negative regulation of endopeptidase activity / GO:0004867_serine-type endopeptidase inhibitor activity / GO:0030414_peptidase inhibitor activity / GO:0010466_negative regulation of peptidase activity / GO:0070062_extracellular exosome / GO:…
4	SAA2	-1.54637	-2.46777	-0.0694013	-2.87994	-0.0448233	P0DJI9	serum amyloid A2		GO:0005576_extracellular region / GO:0034364_high-density lipoprotein particle / GO:0005515_protein binding / GO:0006953_acute-phase response / GO:0070062_extracellular exosome / GO:0005576_extracellular region / GO:0034364_high-density lipoprotein particle / GO:0006953_acute-phase response / GO:0005576_extracellular region / GO:0034364_high-density lipoprotein particle / GO:0006953_acute-phase r…
4	SAA4	-1.14457	-1.5044	-0.0394607	-0.615745	0.0474872	P35542	serum amyloid A4, constitutive		GO:0005576_extracellular region / GO:0005576_extracellular region / GO:0034364_high-density lipoprotein particle / GO:0005515_protein binding / GO:0006953_acute-phase response / GO:0070062_extracellular exosome
4	SERPIND1	-0.308523	-0.389017	-0.164947	-2.04692	-0.00125183	P05546	serpin family D member 1	HEPARIN COFACTOR II DEFICIENCY	GO:0005615_extracellular space / GO:0004867_serine-type endopeptidase inhibitor activity / GO:0007596_blood coagulation / GO:0005576_extracellular region / GO:0006935_chemotaxis / GO:0008201_heparin binding / GO:0007599_hemostasis / GO:0005615_extracellular space / GO:0005576_extracellular region / GO:0030414_peptidase inhibitor activity / GO:0010466_negative regulation of peptidase activity / GO…
4	SERPING1	-0.324939	-0.458703	0.03868	-1.69932	-0.0115637	P05155	serpin family G member 1	C1 inhibitor deficiency, Hereditary angioedema type 1, Hereditary angioedema type 2, ANGIOEDEMA HEREDITARY TYPE I, COMPLEMENT COMPONENT 4 PARTIAL DEFICIENCY OF	_ / GO:0005615_extracellular space / GO:0004867_serine-type endopeptidase inhibitor activity / GO:0030193_regulation of blood coagulation / GO:0045916_negative regulation of complement activation / _ / GO:0005615_extracellular space / GO:0004867_serine-type endopeptidase inhibitor activity / GO:0030193_regulation of blood coagulation / GO:0045916_negative regulation of complement activation / GO:…
4	TPM4	-0.532513	-0.628604	-0.101664	-1.06867	0.0120553	P67936	tropomyosin 4	Autosomal dominant macrothrombocytopenia, Inflammatory myofibroblastic tumor	GO:0003779_actin binding / GO:0005856_cytoskeleton / GO:0005737_cytoplasm / GO:0016020_membrane / GO:0046872_metal ion binding / GO:0003779_actin binding / GO:0005509_calcium ion binding / GO:0005856_cytoskeleton / GO:0005856_cytoskeleton / GO:0005925_focal adhesion / GO:0042803_protein homodimerization activity / GO:0005515_protein binding / GO:0042802_identical protein binding / GO:0051015_acti…
5	A1BG	0.569807	0.693119	-0.262191	-1.41419	-0.0757706	P04217	alpha-1-B glycoprotein		_ / GO:0005576_extracellular region / GO:0005576_extracellular region / GO:0005615_extracellular space / GO:0005576_extracellular region / GO:0070062_extracellular exosome / GO:0003674_molecular_function / GO:0008150_biological_process / GO:0072562_blood microparticle / GO:0062023_collagen-containing extracellular matrix / GO:0043312_neutrophil degranulation / GO:0002576_platelet degranulation / …
5	AFM	0.325609	0.41482	-0.349915	-1.93825	-0.147753	P43652	afamin		GO:0005615_extracellular space / GO:0015031_protein transport / GO:0005576_extracellular region / GO:0005615_extracellular space / GO:0005615_extracellular space / GO:0005515_protein binding / GO:0005737_cytoplasm / GO:0070062_extracellular exosome / GO:0050821_protein stabilization / GO:0072562_blood microparticle / GO:0008270_zinc ion binding / GO:0005576_extracellular region / GO:0005504_fatty…
5	AGT	0.672145	0.800978	-0.200113	-1.19824	-0.0659194
5	AHSG	1.06904	1.24906	-0.586334	-2.23306	-0.376874	P02765	alpha 2-HS glycoprotein	Alopecia-intellectual disability syndrome, ALOPECIA-MENTAL RETARDATION SYNDROME 1	GO:0004869_cysteine-type endopeptidase inhibitor activity / GO:0005615_extracellular space / GO:0005794_Golgi apparatus / GO:0005576_extracellular region / GO:0005576_extracellular region / GO:0005615_extracellular space / GO:0005615_extracellular space / GO:0005576_extracellular region / GO:0006953_acute-phase response / GO:0031012_extracellular matrix / GO:0070062_extracellular exosome / GO:000…
5	ALB	0.93297	1.11436	-0.76602	-3.89996	-0.480804	P02768	albumin	Congenital analbuminemia, NON RARE IN EUROPE: Familial dysalbuminemic hyperthyroxinemia, Analbuminemia, HYPERTHYROXINEMIA FAMILIAL DYSALBUMINEMIC	GO:0005615_extracellular space / GO:0005794_Golgi apparatus / GO:0005783_endoplasmic reticulum / GO:0005576_extracellular region / GO:0005615_extracellular space / GO:0005615_extracellular space / GO:0005634_nucleus / GO:0005794_Golgi apparatus / GO:0046872_metal ion binding / GO:0043066_negative regulation of apoptotic process / GO:0005783_endoplasmic reticulum / GO:0003677_DNA binding / GO:0005…
5	AP2B1	0.56136	0.79769	-0.471491	-0.957772	-0.28309	P63010	adaptor related protein complex 2 subunit beta 1		GO:0006886_intracellular protein transport / GO:0016192_vesicle-mediated transport / GO:0030117_membrane coat / GO:0016020_membrane / GO:0015031_protein transport / GO:0005515_protein binding / GO:0006886_intracellular protein transport / GO:0016192_vesicle-mediated transport / GO:0030117_membrane coat / GO:0015031_protein transport / GO:0030276_clathrin binding / GO:0016020_membrane / GO:0005515…
5	APOA4	0.628487	0.822646	-0.134304	-1.04439	-0.036853	P06727	apolipoprotein A4		GO:0005576_extracellular region / GO:0008289_lipid binding / GO:0006869_lipid transport / GO:0042157_lipoprotein metabolic process / GO:0005615_extracellular space / GO:0005615_extracellular space / GO:0042632_cholesterol homeostasis / GO:0045723_positive regulation of fatty acid biosynthetic process / GO:0055088_lipid homeostasis / GO:0005576_extracellular region / GO:0034364_high-density lipopr…
5	APOH	0.509389	0.516621	-0.225785	-1.05677	-0.130219	P02749	apolipoprotein H		GO:0005615_extracellular space / GO:0005615_extracellular space / GO:0001937_negative regulation of endothelial cell proliferation / GO:0016525_negative regulation of angiogenesis / GO:0010596_negative regulation of endothelial cell migration / GO:0034392_negative regulation of smooth muscle cell apoptotic process / GO:0005576_extracellular region / GO:0005515_protein binding / GO:0008201_heparin…
5	APRT	0.00224809	-0.0393666	-0.151316	-1.0984	-0.197135	P07741	adenine phosphoribosyltransferase	Adenine phosphoribosyltransferase deficiency	GO:0005737_cytoplasm / GO:0009116_nucleoside metabolic process / GO:0003999_adenine phosphoribosyltransferase activity / GO:0006168_adenine salvage / GO:0005737_cytoplasm / GO:0016740_transferase activity / GO:0005654_nucleoplasm / GO:0005829_cytosol / GO:0016757_transferase activity, transferring glycosyl groups / GO:0005515_protein binding / GO:0005737_cytoplasm / GO:0005576_extracellular regio…
5	AZGP1	0.876723	1.03849	-0.336168	-1.51253	-0.125997	P25311	alpha-2-glycoprotein 1, zinc-binding		_ / GO:0005634_nucleus / GO:0071806_protein transmembrane transport / GO:0007155_cell adhesion / GO:0005576_extracellular region / GO:0005576_extracellular region / GO:0005615_extracellular space / GO:0005615_extracellular space / GO:0005515_protein binding / GO:0090501_RNA phosphodiester bond hydrolysis / GO:0005615_extracellular space / GO:0009897_external side of plasma membrane / GO:0005576_e…
5	BGN	1.15378	1.37756	-0.743747	-3.57566	-0.492487	P21810	biglycan	X-Linked Spondyloepimetaphyseal Dysplasia, MEESTER-LOEYS SYNDROME, SPONDYLOEPIMETAPHYSEAL DYSPLASIA X-LINKED, Severe syndromic form of thoracic aortic aneurysm and dissection	GO:0005515_protein binding / GO:0005576_extracellular region / GO:0005515_protein binding / GO:0005615_extracellular space / GO:0005576_extracellular region / GO:0070062_extracellular exosome / GO:0008150_biological_process / GO:0062023_collagen-containing extracellular matrix / GO:0062023_collagen-containing extracellular matrix / GO:0031012_extracellular matrix / GO:0043202_lysosomal lumen / GO…
5	C2	0.488633	0.658764	-0.20805	-1.02041	-0.0525779	P06681	complement C2	COMPLEMENT COMPONENT 2 DEFICIENCY, MACULAR DEGENERATION AGE-RELATED 14, Immunodeficiency due to a classical component pathway complement deficiency	_ / GO:0005576_extracellular region / GO:0004252_serine-type endopeptidase activity / GO:0006956_complement activation / GO:0006958_complement activation, classical pathway / GO:0008233_peptidase activity / GO:0006508_proteolysis / GO:0016787_hydrolase activity / GO:0005576_extracellular region / GO:0004252_serine-type endopeptidase activity / GO:0006956_complement activation / GO:0006958_complem…
5	C7	0.341096	0.493504	-0.222341	-1.28442	-0.0720332	P10643	complement C7	Immunodeficiency due to a late component of complement deficiency, Complement component 7 deficiency	GO:0005515_protein binding / GO:0006955_immune response / GO:0006956_complement activation / GO:0005579_membrane attack complex / GO:0005576_extracellular region / GO:0002376_immune system process / GO:0045087_innate immune response / GO:0006956_complement activation / GO:0030449_regulation of complement activation / GO:0005576_extracellular region / GO:0019835_cytolysis / GO:0006957_complement a…
5	C8A	0.381658	0.55425	-0.248537	-1.18578	-0.0743767	P07357	complement C8 alpha chain	Immunodeficiency due to a late component of complement deficiency, COMPLEMENT COMPONENT 8 DEFICIENCY TYPE I	GO:0005515_protein binding / GO:0006955_immune response / GO:0006956_complement activation / GO:0005579_membrane attack complex / GO:0016020_membrane / GO:0016021_integral component of membrane / GO:0005886_plasma membrane / GO:0005576_extracellular region / GO:0005515_protein binding / GO:0002376_immune system process / GO:0045087_innate immune response / GO:0006956_complement activation / GO:00…
5	C8B	0.44532	0.558448	-0.156163	-1.19021	-0.0630151
5	C8G	0.0854935	0.105309	-0.0755488	-1.05712	0.0448563	P07360	complement C8 gamma chain	Immunodeficiency due to a late component of complement deficiency	_ / GO:0006956_complement activation / GO:0005579_membrane attack complex / GO:0005576_extracellular region / GO:0005515_protein binding / GO:0002376_immune system process / GO:0045087_innate immune response / GO:0006956_complement activation / GO:0030449_regulation of complement activation / GO:0005576_extracellular region / GO:0019835_cytolysis / GO:0006957_complement activation, alternative pa…
5	CALR	0.26263	0.317943	-0.242559	-1.04244	-0.149469	P27797	calreticulin	Essential thrombocythemia, Primary myelofibrosis, MYELOFIBROSIS MYELOFIBROSIS WITH MYELOID METAPLASIA INCLUDED, THROMBOCYTHEMIA 1	_ / GO:0005515_protein binding / GO:0005509_calcium ion binding / GO:0005783_endoplasmic reticulum / GO:0006457_protein folding / GO:0051082_unfolded protein binding / GO:0005515_protein binding / GO:0005509_calcium ion binding / GO:0005783_endoplasmic reticulum / GO:0006457_protein folding / GO:0051082_unfolded protein binding / GO:0008284_positive regulation of cell population proliferation / G…
5	CAPNS1	0.259007	0.366263	-0.26425	-1.36358	-0.166433	P04632	calpain small subunit 1		GO:0005509_calcium ion binding / GO:0005737_cytoplasm / GO:0016020_membrane / GO:0046872_metal ion binding / GO:0005886_plasma membrane / GO:0005509_calcium ion binding / GO:0005737_cytoplasm / GO:0016020_membrane / GO:0046872_metal ion binding / GO:0005886_plasma membrane / GO:0005509_calcium ion binding / GO:0005737_cytoplasm / GO:0016020_membrane / GO:0046872_metal ion binding / GO:0005886_pla…
5	CD44	0.276219	0.340815	-0.148478	-1.05844	-0.121434	P16070	CD44 molecule (Indian blood group)	BLOOD GROUP INDIAN SYSTEM	GO:0016021_integral component of membrane / GO:0007155_cell adhesion / GO:0005540_hyaluronic acid binding / GO:0042995_cell projection / GO:0005902_microvillus / GO:0016021_integral component of membrane / GO:0007155_cell adhesion / GO:0005540_hyaluronic acid binding / GO:0070374_positive regulation of ERK1 and ERK2 cascade / GO:0016020_membrane / GO:0005794_Golgi apparatus / GO:0043066_negative …
5	CFB	0.776675	0.940691	-0.293156	-1.49732	-0.132809	P00751	complement factor B	COMPLEMENT FACTOR B DEFICIENCY, HEMOLYTIC UREMIC SYNDROME ATYPICAL SUSCEPTIBILITY TO 4, MACULAR DEGENERATION AGE-RELATED 14, Atypical hemolytic uremic syndrome with complement gene abnormality, NON RARE IN EUROPE: Age-related macular degeneration	GO:0005576_extracellular region / GO:0006508_proteolysis / GO:0004252_serine-type endopeptidase activity / GO:0006956_complement activation / GO:0008233_peptidase activity / GO:0016787_hydrolase activity / GO:0005615_extracellular space / GO:0005515_protein binding / GO:0002376_immune system process / GO:0045087_innate immune response / GO:0008236_serine-type peptidase activity / GO:0006956_compl…
5	CFHR2	0.524385	0.651331	-0.133125	-1.11918	0.0437909	P36980	complement factor H related 2		GO:0005576_extracellular region / GO:0005515_protein binding / GO:0042802_identical protein binding / GO:0030449_regulation of complement activation / GO:0005576_extracellular region / GO:0032991_protein-containing complex / GO:0032091_negative regulation of protein binding / GO:0051838_cytolysis by host of symbiont cells / _ / _ / _ / _ / _ / _ / _ / _ / _
5	CFI	-0.162451	-0.162387	-0.135554	-1.8533	-0.0101246	P05156	complement factor I	Atypical hemolytic uremic syndrome with complement gene abnormality, De novo thrombotic microangiopathy after kidney transplantation, Familial drusen, HELLP syndrome, Immunodeficiency with factor I anomaly, NON RARE IN EUROPE: Age-related macular degeneration, COMPLEMENT FACTOR I DEFICIENCY, HEMOLYTIC UREMIC SYNDROME ATYPICAL SUSCEPTIBILITY TO 3, MACULAR DEGENERATION AGE-RELATED 13	_ / GO:0005515_protein binding / GO:0016020_membrane / GO:0006508_proteolysis / GO:0005044_scavenger receptor activity / GO:0004252_serine-type endopeptidase activity / GO:0046872_metal ion binding / GO:0008233_peptidase activity / GO:0016787_hydrolase activity / GO:0005576_extracellular region / GO:0005615_extracellular space / GO:0005615_extracellular space / GO:0016032_viral process / GO:00023…
5	CFP	-0.0429118	-0.269895	-0.0925979	-1.78945	-0.141767	P27918	complement factor properdin	Properdin deficiency, PROPERDIN DEFICIENCY X-LINKED	_ / _ / GO:0005576_extracellular region / GO:0005515_protein binding / GO:0002376_immune system process / GO:0045087_innate immune response / GO:0006956_complement activation / GO:0030449_regulation of complement activation / GO:0005576_extracellular region / GO:0006957_complement activation, alternative pathway / GO:0005615_extracellular space / GO:0030141_secretory granule / GO:0062023_collagen…
5	CLEC3B	0.531486	0.635677	-0.341962	-1.31958	-0.00740563	P05452	C-type lectin domain family 3 member B		_ / GO:0005615_extracellular space / GO:0005737_cytoplasm / GO:0030246_carbohydrate binding / GO:0005509_calcium ion binding / GO:0005576_extracellular region / GO:0005576_extracellular region / GO:0005615_extracellular space / GO:0008201_heparin binding / GO:0001503_ossification / GO:0005615_extracellular space / GO:0005576_extracellular region / GO:0070062_extracellular exosome / GO:0062023_col…
5	CNDP1	-0.160156	-0.113907	-0.102986	-1.31308	0.0207019
5	CP	0.125623	0.201654	-0.266694	-1.9119	-0.0987647
5	CPB2	0.568808	0.697731	-0.193973	-1.12319	-0.0660081	Q96IY4	carboxypeptidase B2		GO:0008270_zinc ion binding / GO:0006508_proteolysis / GO:0004181_metallocarboxypeptidase activity / GO:0046872_metal ion binding / GO:0008233_peptidase activity / GO:0016787_hydrolase activity / GO:0005576_extracellular region / GO:0008237_metallopeptidase activity / GO:0004180_carboxypeptidase activity / GO:0007596_blood coagulation / GO:0007599_hemostasis / GO:0005615_extracellular space / GO:…
5	F10	-0.0181332	-0.00126474	-0.204826	-1.62334	-0.0251747	P00742	coagulation factor X	Congenital factor X deficiency, FACTOR X DEFICIENCY	GO:0005576_extracellular region / GO:0006508_proteolysis / GO:0005509_calcium ion binding / GO:0004252_serine-type endopeptidase activity / GO:0007596_blood coagulation / GO:0007599_hemostasis / GO:0005576_extracellular region / GO:0006508_proteolysis / GO:0005509_calcium ion binding / GO:0004252_serine-type endopeptidase activity / GO:0007596_blood coagulation / GO:0007599_hemostasis / GO:000557…
5	F11	-0.00601589	-0.00366159	-0.262466	-2.20239	-0.127529	P03951	coagulation factor XI	Congenital factor XI deficiency, FACTOR XI DEFICIENCY	GO:0005576_extracellular region / GO:0005515_protein binding / GO:0006508_proteolysis / GO:0004252_serine-type endopeptidase activity / GO:0005615_extracellular space / GO:0016020_membrane / GO:0008233_peptidase activity / GO:0016787_hydrolase activity / GO:0005576_extracellular region / GO:0005515_protein binding / GO:0008201_heparin binding / GO:0008236_serine-type peptidase activity / GO:00075…
5	F12	0.616098	0.670629	-0.123461	-1.05157	0.0761053	P00748	coagulation factor XII	Congenital factor XII deficiency, F12-related hereditary angioedema with normal C1Inh, NON RARE IN EUROPE: Non rare thrombophilia, ANGIOEDEMA HEREDITARY TYPE III, FACTOR XII DEFICIENCY	GO:0005576_extracellular region / GO:0006508_proteolysis / GO:0005615_extracellular space / GO:0005509_calcium ion binding / GO:0004252_serine-type endopeptidase activity / GO:0005615_extracellular space / GO:0008233_peptidase activity / GO:0016787_hydrolase activity / GO:0005515_protein binding / GO:0008236_serine-type peptidase activity / GO:0007596_blood coagulation / GO:0007599_hemostasis / G…
5	F9	0.133716	0.141311	-0.0869631	-1.09601	-0.00195436	P00740	coagulation factor IX	Mild hemophilia B, Moderately severe hemophilia B, Severe hemophilia B, Symptomatic form of hemophilia B in female carriers, HEMOPHILIA B, THROMBOPHILIA X-LINKED DUE TO FACTOR IX DEFECT, WARFARIN SENSITIVITY X-LINKED	GO:0005576_extracellular region / GO:0006508_proteolysis / GO:0005509_calcium ion binding / GO:0007596_blood coagulation / GO:0004252_serine-type endopeptidase activity / GO:0005615_extracellular space / GO:0046872_metal ion binding / GO:0008233_peptidase activity / GO:0006508_proteolysis / GO:0016787_hydrolase activity / GO:0005509_calcium ion binding / GO:0005576_extracellular region / GO:00055…
5	GC	0.167774	0.188581	-0.250634	-1.3794	-0.104497	P02774	GC vitamin D binding protein		GO:0005499_vitamin D binding / GO:0090482_vitamin transmembrane transporter activity / GO:0051180_vitamin transport / GO:0005615_extracellular space / GO:0003779_actin binding / GO:0003779_actin binding / GO:0005576_extracellular region / GO:0005576_extracellular region / GO:0005615_extracellular space / GO:0035461_vitamin transmembrane transport / GO:0005737_cytoplasm / GO:0005576_extracellular …
5	HPX	0.949159	1.16795	-0.398197	-2.07126	-0.219357	P02790	hemopexin		GO:0006879_cellular iron ion homeostasis / GO:0015232_heme transmembrane transporter activity / GO:0015886_heme transport / GO:0046872_metal ion binding / GO:0005576_extracellular region / GO:0005576_extracellular region / GO:0005615_extracellular space / GO:0016032_viral process / GO:0005615_extracellular space / GO:0006898_receptor-mediated endocytosis / GO:0005576_extracellular region / GO:000…
5	ICAM2	0.720362	0.970095	-0.123597	-0.666395	0.0423752	P13598	intercellular adhesion molecule 2		GO:0016020_membrane / GO:0098609_cell-cell adhesion / GO:0016021_integral component of membrane / GO:0007155_cell adhesion / GO:0016020_membrane / GO:0098609_cell-cell adhesion / GO:0016021_integral component of membrane / GO:0007155_cell adhesion / _ / GO:0016020_membrane / GO:0098609_cell-cell adhesion / GO:0016020_membrane / GO:0016021_integral component of membrane / GO:0007155_cell adhesion …
5	IGFALS	0.328364	0.392896	-0.188377	-0.960751	-0.0355694	P35858	insulin like growth factor binding protein acid labile subunit	Short stature due to primary acid-labile subunit deficiency, Acid-labile subunit deficiency	GO:0005515_protein binding / GO:0007155_cell adhesion / GO:0005576_extracellular region / GO:0005576_extracellular region / GO:0005615_extracellular space / GO:0005615_extracellular space / GO:0005576_extracellular region / GO:0031012_extracellular matrix / GO:0070062_extracellular exosome / GO:0007165_signal transduction / GO:0005615_extracellular space / GO:0044267_cellular protein metabolic pr…
5	IGHD	-0.0163559	0.0821388	-0.192711	-1.36152	-0.0533933
5	IGHG1	0.746046	0.94077	-0.304141	-2.30671	-0.127046	P01857	immunoglobulin heavy constant gamma 1 (G1m marker)	, B-cell chronic lymphocytic leukemia	GO:0016020_membrane / GO:0016021_integral component of membrane / GO:0016020_membrane / GO:0005886_plasma membrane / GO:0005576_extracellular region / GO:0005615_extracellular space / GO:0005615_extracellular space / GO:0005515_protein binding / GO:0002376_immune system process / GO:0002250_adaptive immune response / GO:0019814_immunoglobulin complex / GO:0009897_external side of plasma membrane …
5	IGHG2	0.461207	0.588696	-0.299111	-2.1599	-0.112227	P01859	immunoglobulin heavy constant gamma 2 (G2m marker)	, Recurrent infections associated with rare immunoglobulin isotypes deficiency	GO:0016020_membrane / GO:0005886_plasma membrane / GO:0005576_extracellular region / GO:0005615_extracellular space / GO:0005615_extracellular space / GO:0005515_protein binding / GO:0002376_immune system process / GO:0002250_adaptive immune response / GO:0019814_immunoglobulin complex / GO:0009897_external side of plasma membrane / GO:0002862_negative regulation of inflammatory response to antig…
5	IGHG3	0.0572978	0.0540272	-0.0450772	-1.07417	-0.0276937
5	IGHG4	0.49741	0.647793	-0.293451	-2.49528	-0.087718	P01861	immunoglobulin heavy constant gamma 4 (G4m marker)		GO:0016020_membrane / GO:0005886_plasma membrane / GO:0005576_extracellular region / GO:0005615_extracellular space / GO:0002376_immune system process / GO:0002250_adaptive immune response / GO:0019814_immunoglobulin complex / GO:0009897_external side of plasma membrane / GO:0002862_negative regulation of inflammatory response to antigenic stimulus / GO:0006956_complement activation / GO:0006958_…
5	IGHV3-64D	0.516508	0.544819	-0.190785	-0.740661	-0.0300028	A0A0J9YX35	immunoglobulin heavy variable 3-64D		GO:0016020_membrane / GO:0005886_plasma membrane / GO:0005576_extracellular region / GO:0002376_immune system process / GO:0002250_adaptive immune response / GO:0019814_immunoglobulin complex / GO:0009897_external side of plasma membrane / GO:0003823_antigen binding / GO:0034987_immunoglobulin receptor binding / GO:0006910_phagocytosis, recognition / GO:0006911_phagocytosis, engulfment / GO:00069…
5	IGKV1-13	0.543136	0.827726	-0.634554	-1.44887	-0.361903
5	IGKV1D-39	0.628387	0.845069	-0.235238	-1.03284	-0.093246	P04432	immunoglobulin kappa variable 1D-39		GO:0016020_membrane / GO:0005886_plasma membrane / GO:0005576_extracellular region / GO:0005576_extracellular region / GO:0002376_immune system process / GO:0006955_immune response / GO:0002250_adaptive immune response / GO:0006955_immune response / GO:0005615_extracellular space / GO:0019814_immunoglobulin complex / GO:0002862_negative regulation of inflammatory response to antigenic stimulus / …
5	KNG1	0.397614	0.526318	-0.170168	-1.40202	-0.0245451	P01042	kininogen 1	Congenital high-molecular-weight kininogen deficiency, HIGH MOLECULAR WEIGHT KININOGEN DEFICIENCY	GO:0004869_cysteine-type endopeptidase inhibitor activity / GO:0008270_zinc ion binding / GO:0005576_extracellular region / GO:0005576_extracellular region / GO:0005615_extracellular space / GO:0005615_extracellular space / GO:0005515_protein binding / GO:0008201_heparin binding / GO:0006954_inflammatory response / GO:0007596_blood coagulation / GO:0007599_hemostasis / GO:0005576_extracellular re…
5	LRG1	0.508096	0.648879	-0.195361	-0.801744	-0.0827953	P02750	leucine rich alpha-2-glycoprotein 1		GO:0005515_protein binding / GO:0016020_membrane / GO:0043231_intracellular membrane-bounded organelle / GO:0005576_extracellular region / GO:0005576_extracellular region / GO:0005615_extracellular space / GO:0005515_protein binding / GO:0005576_extracellular region / GO:0070062_extracellular exosome / GO:0003674_molecular_function / GO:0008150_biological_process / GO:0043312_neutrophil degranula…
5	LUM	0.825335	0.963294	-0.395538	-1.714	-0.175126	P51884	lumican		GO:0005515_protein binding / GO:0007601_visual perception / GO:0062023_collagen-containing extracellular matrix / GO:0030199_collagen fibril organization / GO:0005615_extracellular space / GO:0005576_extracellular region / GO:0005576_extracellular region / GO:0005515_protein binding / GO:0005615_extracellular space / GO:0005576_extracellular region / GO:0014070_response to organic cyclic compound…
5	MTPN	0.74477	0.813966	-0.429668	-1.08552	-0.209349	P58546	myotrophin		GO:0005515_protein binding / GO:0005634_nucleus / GO:0005634_nucleus / GO:0005737_cytoplasm / GO:0006417_regulation of translation / GO:0005829_cytosol / GO:0048471_perinuclear region of cytoplasm / GO:0005634_nucleus / GO:0005737_cytoplasm / GO:0008290_F-actin capping protein complex / GO:2000812_regulation of barbed-end actin filament capping / GO:0051092_positive regulation of NF-kappaB transc…
5	NCKAP1	0.676695	0.892641	-0.138008	-0.814243	-0.035594	Q9Y2A7	NCK associated protein 1	NCKAP1-related Neurodevelopmental Disorder	GO:0016020_membrane / GO:0016021_integral component of membrane / GO:0005886_plasma membrane / GO:0005925_focal adhesion / GO:0042995_cell projection / GO:0005515_protein binding / GO:0016032_viral process / GO:0038096_Fc-gamma receptor signaling pathway involved in phagocytosis / GO:0031258_lamellipodium membrane / GO:0005829_cytosol / GO:0070062_extracellular exosome / GO:0016477_cell migration…
5	ORM1	1.00359	1.15778	-0.457653	-1.92463	-0.261189
5	ORM2	0.709646	0.876137	-0.272854	-1.82675	-0.111169	P19652	orosomucoid 2		GO:0005615_extracellular space / GO:0002682_regulation of immune system process / GO:0005576_extracellular region / GO:0005615_extracellular space / GO:0005615_extracellular space / GO:0005615_extracellular space / GO:0005576_extracellular region / GO:0006953_acute-phase response / GO:0070062_extracellular exosome / GO:0072562_blood microparticle / GO:0032731_positive regulation of interleukin-1 …
5	PGLYRP2	0.508855	0.610119	-0.144513	-0.898843	-0.0653377	Q96PD5	peptidoglycan recognition protein 2		GO:0008270_zinc ion binding / GO:0009253_peptidoglycan catabolic process / GO:0008745_N-acetylmuramoyl-L-alanine amidase activity / GO:0016020_membrane / GO:0016020_membrane / GO:0046872_metal ion binding / GO:0016787_hydrolase activity / GO:0005576_extracellular region / GO:0005515_protein binding / GO:0002376_immune system process / GO:0045087_innate immune response / GO:0005576_extracellular r…
5	PLG	0.589137	0.735055	-0.209498	-1.22226	-0.0967215	P00747	plasminogen	Hypoplasminogenemia, PLG-related hereditary angioedema with normal C1Inh, PLASMINOGEN DEFICIENCY TYPE I LIGNEOUS CONJUNCTIVITIS INCLUDED	GO:0019904_protein domain specific binding / GO:0005102_signaling receptor binding / GO:0006508_proteolysis / GO:0004252_serine-type endopeptidase activity / GO:0005615_extracellular space / GO:0010812_negative regulation of cell-substrate adhesion / GO:0008233_peptidase activity / GO:0016787_hydrolase activity / GO:0005576_extracellular region / GO:0005615_extracellular space / GO:0005515_protei…
5	PPBP	2.10096	2.40613	-0.237498	-0.32605	-0.152875	P02775	pro-platelet basic protein		GO:0005576_extracellular region / GO:0006935_chemotaxis / GO:0006955_immune response / GO:0006952_defense response / GO:0008009_chemokine activity / GO:0005615_extracellular space / GO:0005515_protein binding / GO:0005125_cytokine activity / GO:0008083_growth factor activity / GO:0051781_positive regulation of cell division / GO:0005615_extracellular space / GO:0005576_extracellular region / GO:0…
5	RBP4	0.772285	0.937553	-0.167779	-1.73353	-0.0792982	P02753	retinol binding protein 4	Colobomatous microphthalmia, Progressive retinal dystrophy due to retinol transport defect, MICROPHTHALMIA ISOLATED WITH COLOBOMA 10, Retinal dystrophy iris coloboma and comedogenic acne syndrome	GO:0005501_retinoid binding / GO:0034632_retinol transmembrane transporter activity / GO:0005615_extracellular space / GO:0005615_extracellular space / GO:0060044_negative regulation of cardiac muscle cell proliferation / GO:0042593_glucose homeostasis / GO:0005576_extracellular region / GO:0005515_protein binding / GO:0007601_visual perception / GO:0050896_response to stimulus / GO:0005615_extra…
5	SERPINA1	0.923629	1.09802	-0.457489	-2.20191	-0.282287	P01009	serpin family A member 1	ALPHA-1-ANTITRYPSIN DEFICIENCY, Hemorrhagic disease due to alpha-1-antitrypsin Pittsburgh mutation	GO:0005615_extracellular space / GO:0005615_extracellular space / GO:0005615_extracellular space / GO:0005615_extracellular space / GO:0005615_extracellular space / GO:0005615_extracellular space / GO:0005615_extracellular space / GO:0005615_extracellular space / GO:0005615_extracellular space / GO:0005615_extracellular space / _ / GO:0005615_extracellular space / GO:0005615_extracellular space /…
5	SERPINA3	0.719148	0.901258	-0.409298	-2.3242	-0.201106	P01011	serpin family A member 3	OBSOLETE: Alpha-1-antichymotrypsin deficiency	_ / GO:0005615_extracellular space / GO:0005634_nucleus / GO:0003677_DNA binding / GO:0005576_extracellular region / GO:0005576_extracellular region / GO:0019216_regulation of lipid metabolic process / GO:0005615_extracellular space / GO:0005615_extracellular space / GO:0005515_protein binding / GO:0006954_inflammatory response / GO:0005615_extracellular space / GO:0005576_extracellular region / …
5	SERPINA4	0.783391	0.903857	-0.14194	-0.990121	-0.0175724	P29622	serpin family A member 4		GO:0005615_extracellular space / GO:0005615_extracellular space / GO:0005576_extracellular region / GO:0005615_extracellular space / GO:0005576_extracellular region / GO:0004867_serine-type endopeptidase inhibitor activity / GO:0030414_peptidase inhibitor activity / GO:0010466_negative regulation of peptidase activity / GO:0070062_extracellular exosome / GO:0004867_serine-type endopeptidase inhib…
5	SERPINA6	0.459413	0.565212	-0.141653	-1.1014	0.00757844	P08185	serpin family A member 6	CORTICOSTEROID-BINDING GLOBULIN DEFICIENCY	GO:0005615_extracellular space / GO:0005615_extracellular space / GO:0005576_extracellular region / GO:0005615_extracellular space / GO:0008289_lipid binding / GO:0005615_extracellular space / GO:0005576_extracellular region / GO:0005496_steroid binding / GO:0005496_steroid binding / GO:0070062_extracellular exosome / GO:0004867_serine-type endopeptidase inhibitor activity / GO:0010951_negative r…
5	SERPINA7	0.685455	0.853815	-0.252724	-1.39882	-0.0994704	P05543	serpin family A member 7	NON RARE IN EUROPE: Congenital isolated thyroxine-binding globulin deficiency, THYROXINE-BINDING GLOBULIN QUANTITATIVE TRAIT LOCUS	GO:0005615_extracellular space / GO:0005576_extracellular region / GO:0005576_extracellular region / GO:0005615_extracellular space / GO:0070062_extracellular exosome / GO:0004867_serine-type endopeptidase inhibitor activity / GO:0010951_negative regulation of endopeptidase activity / GO:0005615_extracellular space / GO:0004867_serine-type endopeptidase inhibitor activity / GO:0070327_thyroid hor…
5	SERPINC1	0.111322	0.0979068	-0.0907727	-1.16234	-0.0784381	P01008	serpin family C member 1	Hereditary thrombophilia due to congenital antithrombin deficiency, Antithrombin III deficiency	GO:0005615_extracellular space / GO:0004867_serine-type endopeptidase inhibitor activity / GO:0008201_heparin binding / GO:0030193_regulation of blood coagulation / GO:2000266_regulation of blood coagulation, intrinsic pathway / GO:0005615_extracellular space / GO:0005576_extracellular region / GO:0005576_extracellular region / GO:0005615_extracellular space / GO:0010951_negative regulation of en…
5	SERPINF1	1.11166	1.31996	-0.180762	-0.767044	-0.0419656	P36955	serpin family F member 1	OSTEOGENESIS IMPERFECTA TYPE VI, Osteogenesis imperfecta type 3, Osteogenesis imperfecta type 4	_ / _ / _ / _ / GO:0005615_extracellular space / GO:0005615_extracellular space / GO:0016525_negative regulation of angiogenesis / GO:0050769_positive regulation of neurogenesis / GO:0005615_extracellular space / GO:0005576_extracellular region / GO:0005576_extracellular region / GO:0005515_protein binding / GO:0042470_melanosome / GO:0050769_positive regulation of neurogenesis / GO:0005615_extra…
5	SERPINF2	0.56405	0.697466	-0.203324	-1.16213	-0.103947	P08697	serpin family F member 2	ALPHA-2-PLASMIN INHIBITOR DEFICIENCY, Congenital alpha2 antiplasmin deficiency	GO:0005615_extracellular space / GO:0005615_extracellular space / GO:0005615_extracellular space / GO:0005615_extracellular space / GO:0004867_serine-type endopeptidase inhibitor activity / GO:0051918_negative regulation of fibrinolysis / GO:0005615_extracellular space / GO:0070374_positive regulation of ERK1 and ERK2 cascade / GO:0045944_positive regulation of transcription by RNA polymerase II …
5	TF	0.965407	1.13192	-0.469276	-2.17308	-0.281663	P02787	transferrin	Congenital atransferrinemia, Atransferrinemia	_ / _ / _ / _ / _ / _ / GO:0005576_extracellular region / _ / GO:0005576_extracellular region / GO:0005615_extracellular space / GO:0008199_ferric iron binding / GO:0006826_iron ion transport / GO:0006879_cellular iron ion homeostasis / GO:0046872_metal ion binding / GO:0006811_ion transport / GO:0005770_late endosome / GO:0005576_extracellular region / GO:0031410_cytoplasmic vesicle / GO:0005615…
5	TPM2	0.223092	0.185946	-0.149304	-1.18927	-0.139495	P07951	tropomyosin 2	Cap myopathy, Childhood-onset nemaline myopathy, Congenital fiber-type disproportion myopathy, Distal arthrogryposis type 1, Sheldon-Hall syndrome, Typical nemaline myopathy, ARTHROGRYPOSIS DISTAL TYPE 1A, MYOPATHY CONGENITAL WITH FIBER-TYPE DISPROPORTION, NEMALINE MYOPATHY 4, ARTHROGRYPOSIS DISTAL TYPE 1	GO:0003779_actin binding / GO:0005856_cytoskeleton / GO:0005737_cytoplasm / GO:0003779_actin binding / GO:0003779_actin binding / GO:0005856_cytoskeleton / GO:0042803_protein homodimerization activity / GO:0005515_protein binding / GO:0042802_identical protein binding / GO:0042802_identical protein binding / GO:0042802_identical protein binding / GO:0051015_actin filament binding / GO:0051015_act…
5	TTR	0.751391	0.992513	-0.21836	-1.47418	-0.101084	P02766	transthyretin	ATTRV122I amyloidosis, ATTRV30M amyloidosis, AMYLOIDOSIS HEREDITARY TRANSTHYRETIN-RELATED, HYPERTHYROXINEMIA DYSTRANSTHYRETINEMIC	GO:0070324_thyroid hormone binding / GO:0042572_retinol metabolic process / GO:0070327_thyroid hormone transport / GO:0007165_signal transduction / GO:0005576_extracellular region / GO:0005179_hormone activity / GO:0070324_thyroid hormone binding / GO:0042572_retinol metabolic process / GO:0070327_thyroid hormone transport / GO:0005737_cytoplasm / GO:0007165_signal transduction / GO:0005576_extra…

## Sheet: Table S2
Protein	Uniprot ID	Protein names	Gene names	Function	Gene ontology (cellular component)	Gene ontology (molecular function)
ACTC	P68032	Actin, alpha cardiac muscle 1 (Alpha-cardiac actin) [Cleaved into: Actin, alpha cardiac muscle 1, intermediate form]	ACTC1 ACTC	Actins are highly conserved proteins that are involved in various types of cell motility and are ubiquitously expressed in all eukaryotic cells.	actin filament [GO:0005884]; blood microparticle [GO:0072562]; cell body [GO:0044297]; cytoplasm [GO:0005737]; cytosol [GO:0005829]; dynactin complex [GO:0005869]; extracellular exosome [GO:0070062]; extracellular space [GO:0005615]; filopodium [GO:0030175]; focal adhesion [GO:0005925]; I band [GO:0031674]; lamellipodium [GO:0030027]; membrane [GO:0016020]; sarcomere [GO:0030017]	ATP binding [GO:0005524]; microfilament motor activity [GO:0000146]; myosin binding [GO:0017022]
ADA10	O14672	Disintegrin and metalloproteinase domain-containing protein 10 (ADAM 10) (EC 3.4.24.81) (CDw156) (Kuzbanian protein homolog) (Mammalian disintegrin-metalloprotease) (CD antigen CD156c)	ADAM10 KUZ MADM	Cleaves the membrane-bound precursor of TNF-alpha at '76-Ala-|-Val-77' to its mature soluble form. Responsible for the proteolytical release of soluble JAM3 from endothelial cells surface (PubMed:20592283). Responsible for the proteolytic release of several other cell-surface proteins, including heparin-binding epidermal growth-like factor, ephrin-A2, CD44, CDH2 and for constitutive and regulated…	adherens junction [GO:0005912]; axon [GO:0030424]; cell surface [GO:0009986]; clathrin-coated vesicle [GO:0030136]; cytoplasm [GO:0005737]; dendritic spine [GO:0043197]; endoplasmic reticulum lumen [GO:0005788]; extracellular exosome [GO:0070062]; focal adhesion [GO:0005925]; glutamatergic synapse [GO:0098978]; Golgi apparatus [GO:0005794]; Golgi-associated vesicle [GO:0005798]; Golgi membrane [G…	endopeptidase activity [GO:0004175]; integrin binding [GO:0005178]; metal ion binding [GO:0046872]; metalloendopeptidase activity [GO:0004222]; metalloendopeptidase activity involved in amyloid precursor protein catabolic process [GO:1902945]; metallopeptidase activity [GO:0008237]; protein homodimerization activity [GO:0042803]; protein kinase binding [GO:0019901]; SH3 domain binding [GO:0017124…
AMPD2	Q01433	AMP deaminase 2 (EC 3.5.4.6) (AMP deaminase isoform L)	AMPD2	AMP deaminase plays a critical role in energy metabolism. Catalyzes the deamination of AMP to IMP and plays an important role in the purine nucleotide cycle. {ECO:0000269|PubMed:23911318}.	cytosol [GO:0005829]	AMP deaminase activity [GO:0003876]; identical protein binding [GO:0042802]; metal ion binding [GO:0046872]
ANO6	Q4KMQ2	Anoctamin-6 (Small-conductance calcium-activated nonselective cation channel) (SCAN channel) (Transmembrane protein 16F)	ANO6 TMEM16F	Small-conductance calcium-activated nonselective cation (SCAN) channel which acts as a regulator of phospholipid scrambling in platelets and osteoblasts. Phospholipid scrambling results in surface exposure of phosphatidylserine which in platelets is essential to trigger the clotting system whereas in osteoblasts is essential for the deposition of hydroxyapatite during bone mineralization. Has cal…	cell surface [GO:0009986]; chloride channel complex [GO:0034707]; cytosol [GO:0005829]; extracellular exosome [GO:0070062]; membrane [GO:0016020]; plasma membrane [GO:0005886]; specific granule membrane [GO:0035579]; tertiary granule membrane [GO:0070821]	calcium activated cation channel activity [GO:0005227]; chloride channel activity [GO:0005254]; intracellular calcium activated chloride channel activity [GO:0005229]; metal ion binding [GO:0046872]; phospholipid scramblase activity [GO:0017128]; protein dimerization activity [GO:0046983]; voltage-gated chloride channel activity [GO:0005247]; voltage-gated ion channel activity [GO:0005244]
ANX11	P50995	Annexin A11 (56 kDa autoantigen) (Annexin XI) (Annexin-11) (Calcyclin-associated annexin 50) (CAP-50)	ANXA11 ANX11	Binds specifically to calcyclin in a calcium-dependent manner (By similarity). Required for midbody formation and completion of the terminal phase of cytokinesis. {ECO:0000250, ECO:0000269|PubMed:15197175}.	azurophil granule [GO:0042582]; collagen-containing extracellular matrix [GO:0062023]; cytoplasm [GO:0005737]; cytosol [GO:0005829]; extracellular exosome [GO:0070062]; melanosome [GO:0042470]; membrane [GO:0016020]; midbody [GO:0030496]; nuclear envelope [GO:0005635]; nucleoplasm [GO:0005654]; phagocytic vesicle [GO:0045335]; specific granule [GO:0042581]; spindle [GO:0005819]	calcium-dependent phospholipid binding [GO:0005544]; calcium-dependent protein binding [GO:0048306]; calcium ion binding [GO:0005509]; MHC class II protein complex binding [GO:0023026]; phosphatidylethanolamine binding [GO:0008429]; RNA binding [GO:0003723]; S100 protein binding [GO:0044548]
ANXA7	P20073	Annexin A7 (Annexin VII) (Annexin-7) (Synexin)	ANXA7 ANX7 SNX OK/SW-cl.95	Calcium/phospholipid-binding protein which promotes membrane fusion and is involved in exocytosis.	collagen-containing extracellular matrix [GO:0062023]; cytoplasm [GO:0005737]; endoplasmic reticulum membrane [GO:0005789]; extracellular exosome [GO:0070062]; membrane [GO:0016020]; nucleus [GO:0005634]	calcium-dependent phospholipid binding [GO:0005544]; calcium-dependent protein binding [GO:0048306]; calcium ion binding [GO:0005509]; integrin binding [GO:0005178]; RNA binding [GO:0003723]
APOB	P04114	Apolipoprotein B-100 (Apo B-100) [Cleaved into: Apolipoprotein B-48 (Apo B-48)]	APOB	Apolipoprotein B is a major protein constituent of chylomicrons (apo B-48), LDL (apo B-100) and VLDL (apo B-100). Apo B-100 functions as a recognition signal for the cellular binding and internalization of LDL particles by the apoB/E receptor.	chylomicron [GO:0042627]; chylomicron remnant [GO:0034360]; clathrin-coated endocytic vesicle membrane [GO:0030669]; cytoplasm [GO:0005737]; cytosol [GO:0005829]; early endosome [GO:0005769]; endocytic vesicle lumen [GO:0071682]; endoplasmic reticulum exit site [GO:0070971]; endoplasmic reticulum lumen [GO:0005788]; endoplasmic reticulum membrane [GO:0005789]; endosome lumen [GO:0031904]; endosom…	cholesterol transfer activity [GO:0120020]; heparin binding [GO:0008201]; lipase binding [GO:0035473]; low-density lipoprotein particle receptor binding [GO:0050750]; phospholipid binding [GO:0005543]
ARF1	P84077	ADP-ribosylation factor 1	ARF1	GTP-binding protein involved in protein trafficking among different compartments. Modulates vesicle budding and uncoating within the Golgi complex. Deactivation induces the redistribution of the entire Golgi complex to the endoplasmic reticulum, suggesting a crucial role in protein trafficking. In its GTP-bound form, its triggers the association with coat proteins with the Golgi membrane. The hyd…	cell leading edge [GO:0031252]; COPI-coated vesicle [GO:0030137]; cytosol [GO:0005829]; extracellular exosome [GO:0070062]; focal adhesion [GO:0005925]; glutamatergic synapse [GO:0098978]; Golgi membrane [GO:0000139]; late endosome [GO:0005770]; neuron projection [GO:0043005]; perinuclear region of cytoplasm [GO:0048471]; peroxisomal membrane [GO:0005778]; plasma membrane [GO:0005886]; postsynapt…	GDP binding [GO:0019003]; GTPase activity [GO:0003924]; GTP binding [GO:0005525]; magnesium ion binding [GO:0000287]; phospholipase D activator activity [GO:1990583]; protein domain specific binding [GO:0019904]; RNA binding [GO:0003723]
ARF4	P18085	ADP-ribosylation factor 4	ARF4 ARF2	GTP-binding protein that functions as an allosteric activator of the cholera toxin catalytic subunit, an ADP-ribosyltransferase. Involved in protein trafficking; may modulate vesicle budding and uncoating within the Golgi apparatus.	cytosol [GO:0005829]; dendritic spine [GO:0043197]; extracellular exosome [GO:0070062]; glutamatergic synapse [GO:0098978]; Golgi apparatus [GO:0005794]; membrane [GO:0016020]; plasma membrane [GO:0005886]; ruffle membrane [GO:0032587]	epidermal growth factor receptor binding [GO:0005154]; GTPase activity [GO:0003924]; GTP binding [GO:0005525]; guanyl-nucleotide exchange factor activity [GO:0005085]
ARF6	P62330	ADP-ribosylation factor 6	ARF6	GTP-binding protein involved in protein trafficking that regulates endocytic recycling and cytoskeleton remodeling (PubMed:11266366, PubMed:21170023, PubMed:16737952, PubMed:7589240, PubMed:18400762). Required for normal completion of mitotic cytokinesis (By similarity). Plays a role in the reorganization of the actin cytoskeleton and the formation of stress fibers (By similarity). Involved in th…	cell cortex [GO:0005938]; cleavage furrow [GO:0032154]; cytosol [GO:0005829]; early endosome membrane [GO:0031901]; endocytic vesicle [GO:0030139]; endosome [GO:0005768]; extracellular exosome [GO:0070062]; filopodium membrane [GO:0031527]; Flemming body [GO:0090543]; focal adhesion [GO:0005925]; glutamatergic synapse [GO:0098978]; Golgi apparatus [GO:0005794]; membrane [GO:0016020]; plasma membr…	GDP binding [GO:0019003]; GTPase activity [GO:0003924]; GTP binding [GO:0005525]; protein N-terminus binding [GO:0047485]; thioesterase binding [GO:0031996]
C1QC	P02747	Complement C1q subcomponent subunit C	C1QC C1QG	C1q associates with the proenzymes C1r and C1s to yield C1, the first component of the serum complement system. The collagen-like regions of C1q interact with the Ca(2+)-dependent C1r(2)C1s(2) proenzyme complex, and efficient activation of C1 takes place on interaction of the globular heads of C1q with the Fc regions of IgG or IgM antibody present in immune complexes.	blood microparticle [GO:0072562]; collagen-containing extracellular matrix [GO:0062023]; collagen trimer [GO:0005581]; extracellular region [GO:0005576]; extracellular space [GO:0005615]; postsynapse [GO:0098794]; synapse [GO:0045202]
CAPZB	P47756	F-actin-capping protein subunit beta (CapZ beta)	CAPZB	F-actin-capping proteins bind in a Ca(2+)-independent manner to the fast growing ends of actin filaments (barbed end) thereby blocking the exchange of subunits at these ends. Unlike other capping proteins (such as gelsolin and severin), these proteins do not sever actin filaments. Plays a role in the regulation of cell morphology and cytoskeletal organization. {ECO:0000269|PubMed:21834987}.	actin cytoskeleton [GO:0015629]; brush border [GO:0005903]; cortical cytoskeleton [GO:0030863]; cytoskeleton [GO:0005856]; cytosol [GO:0005829]; extracellular exosome [GO:0070062]; F-actin capping protein complex [GO:0008290]; hippocampal mossy fiber to CA3 synapse [GO:0098686]; lamellipodium [GO:0030027]; membrane [GO:0016020]; postsynaptic density [GO:0014069]; sarcomere [GO:0030017]; Schaffer …	actin binding [GO:0003779]; actin filament binding [GO:0051015]; cadherin binding [GO:0045296]
CAVN2	O95810	Caveolae-associated protein 2 (Cavin-2) (PS-p68) (Phosphatidylserine-binding protein) (Serum deprivation-response protein)	CAVIN2 SDPR	Plays an important role in caveolar biogenesis and morphology. Regulates caveolae morphology by inducing membrane curvature within caveolae (PubMed:19525939). Plays a role in caveola formation in a tissue-specific manner. Required for the formation of caveolae in the lung and fat endothelia but not in the heart endothelia. Negatively regulates the size or stability of CAVIN complexes in the lung …	caveola [GO:0005901]; cytoplasm [GO:0005737]; cytosol [GO:0005829]; membrane raft [GO:0045121]; nucleoplasm [GO:0005654]; plasma membrane [GO:0005886]	phosphatidylserine binding [GO:0001786]; phospholipid binding [GO:0005543]; protein kinase C binding [GO:0005080]
TCPE	P48643	T-complex protein 1 subunit epsilon (TCP-1-epsilon) (CCT-epsilon)	CCT5 CCTE KIAA0098	Component of the chaperonin-containing T-complex (TRiC), a molecular chaperone complex that assists the folding of proteins upon ATP hydrolysis (PubMed:25467444). The TRiC complex mediates the folding of WRAP53/TCAB1, thereby regulating telomere maintenance (PubMed:25467444). As part of the TRiC complex may play a role in the assembly of BBSome, a complex involved in ciliogenesis regulating trans…	cell body [GO:0044297]; centrosome [GO:0005813]; chaperonin-containing T-complex [GO:0005832]; cytosol [GO:0005829]; extracellular exosome [GO:0070062]; microtubule [GO:0005874]	ATP binding [GO:0005524]; beta-tubulin binding [GO:0048487]; G-protein beta-subunit binding [GO:0031681]; mRNA 3'-UTR binding [GO:0003730]; mRNA 5'-UTR binding [GO:0048027]; protein folding chaperone [GO:0044183]; unfolded protein binding [GO:0051082]
CD36	P16671	Platelet glycoprotein 4 (Fatty acid translocase) (FAT) (Glycoprotein IIIb) (GPIIIB) (Leukocyte differentiation antigen CD36) (PAS IV) (PAS-4) (Platelet collagen receptor) (Platelet glycoprotein IV) (GPIV) (Thrombospondin receptor) (CD antigen CD36)	CD36 GP3B GP4	Multifunctional glycoprotein that acts as receptor for a broad range of ligands. Ligands can be of proteinaceous nature like thrombospondin, fibronectin, collagen or amyloid-beta as well as of lipidic nature such as oxidized low-density lipoprotein (oxLDL), anionic phospholipids, long-chain fatty acids and bacterial diacylated lipopeptides. They are generally multivalent and can therefore engage …	apical plasma membrane [GO:0016324]; brush border membrane [GO:0031526]; caveola [GO:0005901]; cell periphery [GO:0071944]; cell surface [GO:0009986]; cytoplasm [GO:0005737]; endocytic vesicle membrane [GO:0030666]; external side of plasma membrane [GO:0009897]; extracellular space [GO:0005615]; Golgi apparatus [GO:0005794]; integral component of plasma membrane [GO:0005887]; membrane [GO:0016020…	amyloid-beta binding [GO:0001540]; high-density lipoprotein particle binding [GO:0008035]; lipid binding [GO:0008289]; lipoprotein particle binding [GO:0071813]; lipoteichoic acid immune receptor activity [GO:0070892]; long-chain fatty acid transporter activity [GO:0005324]; low-density lipoprotein particle binding [GO:0030169]; low-density lipoprotein particle receptor activity [GO:0005041]; ole…
CD47	Q08722	Leukocyte surface antigen CD47 (Antigenic surface determinant protein OA3) (Integrin-associated protein) (IAP) (Protein MER6) (CD antigen CD47)	CD47 MER6	Has a role in both cell adhesion by acting as an adhesion receptor for THBS1 on platelets, and in the modulation of integrins. Plays an important role in memory formation and synaptic plasticity in the hippocampus (By similarity). Receptor for SIRPA, binding to which prevents maturation of immature dendritic cells and inhibits cytokine production by mature dendritic cells. Interaction with SIRPG …	cell surface [GO:0009986]; extracellular exosome [GO:0070062]; integral component of plasma membrane [GO:0005887]; plasma membrane [GO:0005886]; specific granule membrane [GO:0035579]; tertiary granule membrane [GO:0070821]	cell-cell adhesion mediator activity [GO:0098632]; protein binding involved in heterotypic cell-cell adhesion [GO:0086080]; thrombospondin receptor activity [GO:0070053]
CD5L	O43866	CD5 antigen-like (Apoptosis inhibitor expressed by macrophages) (hAIM) (CT-2) (IgM-associated peptide) (SP-alpha)	CD5L API6 UNQ203/PRO229	Secreted protein that acts as a key regulator of lipid synthesis: mainly expressed by macrophages in lymphoid and inflamed tissues and regulates mechanisms in inflammatory responses, such as infection or atherosclerosis. Able to inhibit lipid droplet size in adipocytes. Following incorporation into mature adipocytes via CD36-mediated endocytosis, associates with cytosolic FASN, inhibiting fatty a…	blood microparticle [GO:0072562]; cell surface [GO:0009986]; cytoplasm [GO:0005737]; extracellular region [GO:0005576]; extracellular space [GO:0005615]; plasma membrane [GO:0005886]	scavenger receptor activity [GO:0005044]; serine-type endopeptidase activity [GO:0004252]
CD9	P21926	CD9 antigen (5H9 antigen) (Cell growth-inhibiting gene 2 protein) (Leukocyte antigen MIC3) (Motility-related protein) (MRP-1) (Tetraspanin-29) (Tspan-29) (p24) (CD antigen CD9)	CD9 MIC3 TSPAN29 GIG2	Integral membrane protein associated with integrins, which regulates different processes, such as sperm-egg fusion, platelet activation and aggregation, and cell adhesion (PubMed:8478605, PubMed:14575715, PubMed:18541721). Present at the cell surface of oocytes and plays a key role in sperm-egg fusion, possibly by organizing multiprotein complexes and the morphology of the membrane required for t…	apical plasma membrane [GO:0016324]; clathrin-coated endocytic vesicle membrane [GO:0030669]; endocytic vesicle membrane [GO:0030666]; external side of plasma membrane [GO:0009897]; extracellular exosome [GO:0070062]; extracellular space [GO:0005615]; extracellular vesicle [GO:1903561]; focal adhesion [GO:0005925]; integral component of plasma membrane [GO:0005887]; membrane [GO:0016020]; plasma …	integrin binding [GO:0005178]
CDC42	P60953	Cell division control protein 42 homolog (EC 3.6.5.2) (G25K GTP-binding protein)	CDC42	Plasma membrane-associated small GTPase which cycles between an active GTP-bound and an inactive GDP-bound state. In active state binds to a variety of effector proteins to regulate cellular responses. Involved in epithelial cell polarization processes. Regulates the bipolar attachment of spindle microtubules to kinetochores before chromosome congression in metaphase (PubMed:15642749). Regulates …	apical part of cell [GO:0045177]; cell-cell junction [GO:0005911]; cytoplasm [GO:0005737]; cytoplasmic ribonucleoprotein granule [GO:0036464]; cytosol [GO:0005829]; dendritic spine [GO:0043197]; endoplasmic reticulum membrane [GO:0005789]; extracellular exosome [GO:0070062]; filopodium [GO:0030175]; focal adhesion [GO:0005925]; Golgi membrane [GO:0000139]; Golgi transport complex [GO:0017119]; le…	apolipoprotein A-I receptor binding [GO:0034191]; GBD domain binding [GO:0032427]; G protein activity [GO:0003925]; GTPase activity [GO:0003924]; GTP binding [GO:0005525]; GTP-dependent protein binding [GO:0030742]; identical protein binding [GO:0042802]; mitogen-activated protein kinase kinase kinase binding [GO:0031435]; protein kinase binding [GO:0019901]; thioesterase binding [GO:0031996]; ub…
CLH1	Q00610	Clathrin heavy chain 1 (Clathrin heavy chain on chromosome 17) (CLH-17)	CLTC CLH17 CLTCL2 KIAA0034	Clathrin is the major protein of the polyhedral coat of coated pits and vesicles. Two different adapter protein complexes link the clathrin lattice either to the plasma membrane or to the trans-Golgi network. Acts as component of the TACC3/ch-TOG/clathrin complex proposed to contribute to stabilization of kinetochore fibers of the mitotic spindle by acting as inter-microtubule bridge (PubMed:1585…	clathrin coat [GO:0030118]; clathrin-coated endocytic vesicle [GO:0045334]; clathrin-coated endocytic vesicle membrane [GO:0030669]; clathrin-coated vesicle [GO:0030136]; clathrin coat of coated pit [GO:0030132]; clathrin coat of trans-Golgi network vesicle [GO:0030130]; clathrin complex [GO:0071439]; cytosol [GO:0005829]; endolysosome membrane [GO:0036020]; endosome [GO:0005768]; extracellular e…	clathrin light chain binding [GO:0032051]; disordered domain specific binding [GO:0097718]; double-stranded RNA binding [GO:0003725]; low-density lipoprotein particle receptor binding [GO:0050750]; protein kinase binding [GO:0019901]; RNA binding [GO:0003723]; structural molecule activity [GO:0005198]; ubiquitin-specific protease binding [GO:1990381]
COPA	P53621	Coatomer subunit alpha (Alpha-coat protein) (Alpha-COP) (HEP-COP) (HEPCOP) [Cleaved into: Xenin (Xenopsin-related peptide); Proxenin]	COPA	The coatomer is a cytosolic protein complex that binds to dilysine motifs and reversibly associates with Golgi non-clathrin-coated vesicles, which further mediate biosynthetic protein transport from the ER, via the Golgi up to the trans Golgi network. Coatomer complex is required for budding from Golgi membranes, and is essential for the retrograde Golgi-to-ER transport of dilysine-tagged protein…	COPI vesicle coat [GO:0030126]; cytoplasm [GO:0005737]; cytosol [GO:0005829]; endoplasmic reticulum membrane [GO:0005789]; extracellular exosome [GO:0070062]; extracellular space [GO:0005615]; Golgi membrane [GO:0000139]; growth cone [GO:0030426]; membrane [GO:0016020]; transport vesicle [GO:0030133]	hormone activity [GO:0005179]; structural molecule activity [GO:0005198]
COPB2	P35606	Coatomer subunit beta' (Beta'-coat protein) (Beta'-COP) (p102)	COPB2	The coatomer is a cytosolic protein complex that binds to dilysine motifs and reversibly associates with Golgi non-clathrin-coated vesicles, which further mediate biosynthetic protein transport from the ER, via the Golgi up to the trans Golgi network. Coatomer complex is required for budding from Golgi membranes, and is essential for the retrograde Golgi-to-ER transport of dilysine-tagged protein…	COPI vesicle coat [GO:0030126]; cytosol [GO:0005829]; endoplasmic reticulum membrane [GO:0005789]; Golgi membrane [GO:0000139]; transport vesicle [GO:0030133]	structural molecule activity [GO:0005198]
DYN2	P50570	Dynamin-2 (EC 3.6.5.5)	DNM2 DYN2	Microtubule-associated force-producing protein involved in producing microtubule bundles and able to bind and hydrolyze GTP. Plays a role in the regulation of neuron morphology, axon growth and formation of neuronal growth cones (By similarity). Plays an important role in vesicular trafficking processes, in particular endocytosis (PubMed:33713620). Involved in cytokinesis (PubMed:12498685). Regul…	axon [GO:0030424]; centrosome [GO:0005813]; clathrin-coated endocytic vesicle [GO:0045334]; clathrin-coated pit [GO:0005905]; cytoplasm [GO:0005737]; cytoplasmic vesicle [GO:0031410]; cytosol [GO:0005829]; dendritic spine head [GO:0044327]; endocytic vesicle membrane [GO:0030666]; endosome [GO:0005768]; extracellular exosome [GO:0070062]; focal adhesion [GO:0005925]; glutamatergic synapse [GO:009…	D2 dopamine receptor binding [GO:0031749]; enzyme binding [GO:0019899]; GTPase activity [GO:0003924]; GTP binding [GO:0005525]; microtubule binding [GO:0008017]; nitric-oxide synthase binding [GO:0050998]; phosphatidylinositol 3-kinase regulatory subunit binding [GO:0036312]; protein-containing complex binding [GO:0044877]; protein kinase binding [GO:0019901]; SH3 domain binding [GO:0017124]; WW …
DEST	P60981	Destrin (Actin-depolymerizing factor) (ADF)	DSTN ACTDP DSN	Actin-depolymerizing protein. Severs actin filaments (F-actin) and binds to actin monomers (G-actin). Acts in a pH-independent manner. {ECO:0000269|PubMed:11812157}.	actin cytoskeleton [GO:0015629]; cortical actin cytoskeleton [GO:0030864]; cytoplasm [GO:0005737]; extracellular exosome [GO:0070062]	actin filament binding [GO:0051015]
DUS29	Q68J44	Dual specificity phosphatase 29 (Dual specificity phosphatase 27) (Dual specificity phosphatase DUPD1) (EC 3.1.3.16) (EC 3.1.3.48)	DUSP29 DUPD1 DUSP27	Dual specificity phosphatase able to dephosphorylate phosphotyrosine, phosphoserine and phosphothreonine residues within the same substrate, with a preference for phosphotyrosine as a substrate (PubMed:17498703). Involved in the modulation of intracellular signaling cascades. In skeletal muscle regulates systemic glucose homeostasis by activating, AMPK, an energy sensor protein kinase (By similar…	cytoplasm [GO:0005737]; nucleus [GO:0005634]; protein-containing complex [GO:0032991]	MAP kinase phosphatase activity [GO:0033549]; protein homodimerization activity [GO:0042803]; protein serine phosphatase activity [GO:0106306]; protein threonine phosphatase activity [GO:0106307]; protein tyrosine/serine/threonine phosphatase activity [GO:0008138]; protein tyrosine phosphatase activity [GO:0004725]
EF1D	P29692	Elongation factor 1-delta (EF-1-delta) (Antigen NY-CO-4)	EEF1D EF1D	[Isoform 1]: EF-1-beta and EF-1-delta stimulate the exchange of GDP bound to EF-1-alpha to GTP, regenerating EF-1-alpha for another round of transfer of aminoacyl-tRNAs to the ribosome.; FUNCTION: [Isoform 2]: Regulates induction of heat-shock-responsive genes through association with heat shock transcription factors and direct DNA-binding at heat shock promoter elements (HSE).	cytoplasm [GO:0005737]; cytosol [GO:0005829]; eukaryotic translation elongation factor 1 complex [GO:0005853]; fibrillar center [GO:0001650]; nucleoplasm [GO:0005654]; nucleus [GO:0005634]	cadherin binding [GO:0045296]; DNA binding [GO:0003677]; DNA-binding transcription factor binding [GO:0140297]; guanyl-nucleotide exchange factor activity [GO:0005085]; heat shock protein binding [GO:0031072]; translation elongation factor activity [GO:0003746]; translation factor activity, RNA binding [GO:0008135]
EF1G	P26641	Elongation factor 1-gamma (EF-1-gamma) (eEF-1B gamma)	EEF1G EF1G PRO1608	Probably plays a role in anchoring the complex to other cellular components.	cytoplasm [GO:0005737]; cytosol [GO:0005829]; extracellular exosome [GO:0070062]; membrane [GO:0016020]; nucleus [GO:0005634]	cadherin binding [GO:0045296]; translation elongation factor activity [GO:0003746]
EHD3	Q9NZN3	EH domain-containing protein 3 (PAST homolog 3)	EHD3 EHD2 PAST3	ATP- and membrane-binding protein that controls membrane reorganization/tubulation upon ATP hydrolysis (PubMed:25686250). In vitro causes tubulation of endocytic membranes (PubMed:24019528). Binding to phosphatidic acid induces its membrane tubulation activity (By similarity). Plays a role in endocytic transport. Involved in early endosome to recycling endosome compartment (ERC), retrograde early…	ciliary pocket membrane [GO:0020018]; cytoplasm [GO:0005737]; cytosol [GO:0005829]; early endosome [GO:0005769]; endocytic vesicle [GO:0030139]; endosome membrane [GO:0010008]; focal adhesion [GO:0005925]; intracellular membrane-bounded organelle [GO:0043231]; nucleus [GO:0005634]; perinuclear region of cytoplasm [GO:0048471]; recycling endosome membrane [GO:0055038]	ATP binding [GO:0005524]; calcium ion binding [GO:0005509]; GTP binding [GO:0005525]; nucleic acid binding [GO:0003676]
ESAM	Q96AP7	Endothelial cell-selective adhesion molecule	ESAM UNQ220/PRO246	Can mediate aggregation most likely through a homophilic molecular interaction. {ECO:0000250}.	adherens junction [GO:0005912]; bicellular tight junction [GO:0005923]; cell-cell junction [GO:0005911]; integral component of membrane [GO:0016021]; plasma membrane [GO:0005886]; protein-containing complex [GO:0032991]	cell-cell adhesion mediator activity [GO:0098632]
JAM1	Q9Y624	Junctional adhesion molecule A (JAM-A) (Junctional adhesion molecule 1) (JAM-1) (Platelet F11 receptor) (Platelet adhesion molecule 1) (PAM-1) (CD antigen CD321)	F11R JAM1 JCAM UNQ264/PRO301	Seems to play a role in epithelial tight junction formation. Appears early in primordial forms of cell junctions and recruits PARD3 (PubMed:11489913). The association of the PARD6-PARD3 complex may prevent the interaction of PARD3 with JAM1, thereby preventing tight junction assembly (By similarity). Plays a role in regulating monocyte transmigration involved in integrity of epithelial barrier (B…	bicellular tight junction [GO:0005923]; cell-cell junction [GO:0005911]; cell junction [GO:0030054]; cytoplasmic vesicle [GO:0031410]; extracellular exosome [GO:0070062]; integral component of membrane [GO:0016021]; plasma membrane [GO:0005886]; protein-containing complex [GO:0032991]; slit diaphragm [GO:0036057]; tight junction [GO:0070160]	cadherin binding [GO:0045296]; integrin binding [GO:0005178]; PDZ domain binding [GO:0030165]; protein homodimerization activity [GO:0042803]; virus receptor activity [GO:0001618]
FA5	P12259	Coagulation factor V (Activated protein C cofactor) (Proaccelerin, labile factor) [Cleaved into: Coagulation factor V heavy chain; Coagulation factor V light chain]	F5	Central regulator of hemostasis. It serves as a critical cofactor for the prothrombinase activity of factor Xa that results in the activation of prothrombin to thrombin.	COPII-coated ER to Golgi transport vesicle [GO:0030134]; endoplasmic reticulum-Golgi intermediate compartment membrane [GO:0033116]; endoplasmic reticulum lumen [GO:0005788]; extracellular region [GO:0005576]; extracellular space [GO:0005615]; extracellular vesicle [GO:1903561]; membrane [GO:0016020]; plasma membrane [GO:0005886]; platelet alpha granule [GO:0031091]; platelet alpha granule lumen …	copper ion binding [GO:0005507]
FCN2	Q15485	Ficolin-2 (37 kDa elastin-binding protein) (Collagen/fibrinogen domain-containing protein 2) (EBP-37) (Ficolin-B) (Ficolin-beta) (Hucolin) (L-ficolin) (Serum lectin p35)	FCN2 FCNL	May function in innate immunity through activation of the lectin complement pathway. Calcium-dependent and GlcNAc-binding lectin. Enhances phagocytosis of S.typhimurium by neutrophils, suggesting an opsonic effect via the collagen region. {ECO:0000269|PubMed:10679061, ECO:0000269|PubMed:17215869}.	blood microparticle [GO:0072562]; collagen-containing extracellular matrix [GO:0062023]; collagen trimer [GO:0005581]; extracellular exosome [GO:0070062]; extracellular region [GO:0005576]; extracellular space [GO:0005615]	antigen binding [GO:0003823]; calcium-dependent protein binding [GO:0048306]; carbohydrate derivative binding [GO:0097367]; mannan binding [GO:2001065]; metal ion binding [GO:0046872]; proteoglycan binding [GO:0043394]; signaling receptor binding [GO:0005102]
URP2	Q86UX7	Fermitin family homolog 3 (Kindlin-3) (MIG2-like protein) (Unc-112-related protein 2)	FERMT3 KIND3 MIG2B URP2	Plays a central role in cell adhesion in hematopoietic cells (PubMed:19234463, PubMed:26359933). Acts by activating the integrin beta-1-3 (ITGB1, ITGB2 and ITGB3) (By similarity). Required for integrin-mediated platelet adhesion and leukocyte adhesion to endothelial cells (PubMed:19234460). Required for activation of integrin beta-2 (ITGB2) in polymorphonuclear granulocytes (PMNs) (By similarity)…	cell projection [GO:0042995]; cell-substrate junction [GO:0030055]; extracellular exosome [GO:0070062]; extracellular region [GO:0005576]; membrane [GO:0016020]; platelet alpha granule lumen [GO:0031093]; podosome [GO:0002102]	integrin binding [GO:0005178]
FIBA	P02671	Fibrinogen alpha chain [Cleaved into: Fibrinopeptide A; Fibrinogen alpha chain]	FGA	Cleaved by the protease thrombin to yield monomers which, together with fibrinogen beta (FGB) and fibrinogen gamma (FGG), polymerize to form an insoluble fibrin matrix. Fibrin has a major function in hemostasis as one of the primary components of blood clots. In addition, functions during the early stages of wound repair to stabilize the lesion and guide cell migration during re-epithelialization…	blood microparticle [GO:0072562]; cell surface [GO:0009986]; collagen-containing extracellular matrix [GO:0062023]; endoplasmic reticulum lumen [GO:0005788]; external side of plasma membrane [GO:0009897]; extracellular exosome [GO:0070062]; extracellular region [GO:0005576]; extracellular space [GO:0005615]; extracellular vesicle [GO:1903561]; fibrinogen complex [GO:0005577]; plasma membrane [GO:…	extracellular matrix structural constituent [GO:0005201]; metal ion binding [GO:0046872]; signaling receptor binding [GO:0005102]; structural molecule activity [GO:0005198]
FIBB	P02675	Fibrinogen beta chain [Cleaved into: Fibrinopeptide B; Fibrinogen beta chain]	FGB	Cleaved by the protease thrombin to yield monomers which, together with fibrinogen alpha (FGA) and fibrinogen gamma (FGG), polymerize to form an insoluble fibrin matrix. Fibrin has a major function in hemostasis as one of the primary components of blood clots. In addition, functions during the early stages of wound repair to stabilize the lesion and guide cell migration during re-epithelializatio…	blood microparticle [GO:0072562]; cell cortex [GO:0005938]; cell surface [GO:0009986]; collagen-containing extracellular matrix [GO:0062023]; endoplasmic reticulum [GO:0005783]; external side of plasma membrane [GO:0009897]; extracellular exosome [GO:0070062]; extracellular region [GO:0005576]; extracellular space [GO:0005615]; extracellular vesicle [GO:1903561]; fibrinogen complex [GO:0005577]; …	chaperone binding [GO:0051087]; extracellular matrix structural constituent [GO:0005201]; signaling receptor binding [GO:0005102]; structural molecule activity [GO:0005198]
FRIH	P02794	Ferritin heavy chain (Ferritin H subunit) (EC 1.16.3.1) (Cell proliferation-inducing gene 15 protein) [Cleaved into: Ferritin heavy chain, N-terminally processed]	FTH1 FTH FTHL6 OK/SW-cl.84 PIG15	Stores iron in a soluble, non-toxic, readily available form. Important for iron homeostasis. Has ferroxidase activity. Iron is taken up in the ferrous form and deposited as ferric hydroxides after oxidation. Also plays a role in delivery of iron to cells. Mediates iron uptake in capsule cells of the developing kidney (By similarity). {ECO:0000250}.	autolysosome [GO:0044754]; cytoplasm [GO:0005737]; cytosol [GO:0005829]; extracellular exosome [GO:0070062]; extracellular region [GO:0005576]; ficolin-1-rich granule lumen [GO:1904813]; intracellular ferritin complex [GO:0008043]; nucleus [GO:0005634]; tertiary granule lumen [GO:1904724]	ferric iron binding [GO:0008199]; ferrous iron binding [GO:0008198]; ferroxidase activity [GO:0004322]; iron ion binding [GO:0005506]
G3P	P04406	Glyceraldehyde-3-phosphate dehydrogenase (GAPDH) (EC 1.2.1.12) (Peptidyl-cysteine S-nitrosylase GAPDH) (EC 2.6.99.-)	GAPDH GAPD CDABP0047 OK/SW-cl.12	Has both glyceraldehyde-3-phosphate dehydrogenase and nitrosylase activities, thereby playing a role in glycolysis and nuclear functions, respectively (PubMed:3170585, PubMed:11724794). Glyceraldehyde-3-phosphate dehydrogenase is a key enzyme in glycolysis that catalyzes the first step of the pathway by converting D-glyceraldehyde 3-phosphate (G3P) into 3-phospho-D-glyceroyl phosphate (PubMed:317…	cytoplasm [GO:0005737]; cytosol [GO:0005829]; extracellular exosome [GO:0070062]; GAIT complex [GO:0097452]; intracellular membrane-bounded organelle [GO:0043231]; lipid droplet [GO:0005811]; membrane [GO:0016020]; microtubule cytoskeleton [GO:0015630]; nuclear membrane [GO:0031965]; nucleus [GO:0005634]; perinuclear region of cytoplasm [GO:0048471]; plasma membrane [GO:0005886]; ribonucleoprotei…	aspartic-type endopeptidase inhibitor activity [GO:0019828]; disordered domain specific binding [GO:0097718]; glyceraldehyde-3-phosphate dehydrogenase (NAD+) (phosphorylating) activity [GO:0004365]; identical protein binding [GO:0042802]; microtubule binding [GO:0008017]; NAD binding [GO:0051287]; NADP binding [GO:0050661]; peptidyl-cysteine S-nitrosylase activity [GO:0035605]
GIT1	Q9Y2X7	ARF GTPase-activating protein GIT1 (ARF GAP GIT1) (Cool-associated and tyrosine-phosphorylated protein 1) (CAT-1) (CAT1) (G protein-coupled receptor kinase-interactor 1) (GRK-interacting protein 1) (p95-APP1)	GIT1	GTPase-activating protein for ADP ribosylation factor family members, including ARF1. Multidomain scaffold protein that interacts with numerous proteins and therefore participates in many cellular functions, including receptor internalization, focal adhesion remodeling, and signaling by both G protein-coupled receptors and tyrosine kinase receptors (By similarity). Through PAK1 activation, positi…	calyx of Held [GO:0044305]; centrosome [GO:0005813]; cytosol [GO:0005829]; focal adhesion [GO:0005925]; lamellipodium [GO:0030027]; membrane [GO:0016020]; mitochondrion [GO:0005739]; mitotic spindle pole [GO:0097431]; postsynapse [GO:0098794]; postsynaptic density [GO:0014069]	gamma-tubulin binding [GO:0043015]; GTPase activator activity [GO:0005096]; metal ion binding [GO:0046872]; protein-containing complex binding [GO:0044877]
GNAI2	P04899	Guanine nucleotide-binding protein G(i) subunit alpha-2 (Adenylate cyclase-inhibiting G alpha protein)	GNAI2 GNAI2B	Guanine nucleotide-binding proteins (G proteins) are involved as modulators or transducers in various transmembrane signaling systems. The G(i) proteins are involved in hormonal regulation of adenylate cyclase: they inhibit the cyclase in response to beta-adrenergic stimuli. May play a role in cell division. {ECO:0000269|PubMed:17635935}.; FUNCTION: [Isoform sGi2]: Regulates the cell surface dens…	cell body [GO:0044297]; centrosome [GO:0005813]; cytoplasm [GO:0005737]; cytosol [GO:0005829]; dendrite [GO:0030425]; extracellular exosome [GO:0070062]; extracellular vesicle [GO:1903561]; heterotrimeric G-protein complex [GO:0005834]; membrane [GO:0016020]; membrane raft [GO:0045121]; midbody [GO:0030496]; nucleoplasm [GO:0005654]; plasma membrane [GO:0005886]; synapse [GO:0045202]	G-protein beta/gamma-subunit complex binding [GO:0031683]; G protein-coupled receptor binding [GO:0001664]; GTPase activity [GO:0003924]; GTP binding [GO:0005525]; metal ion binding [GO:0046872]
GBB1	P62873	Guanine nucleotide-binding protein G(I)/G(S)/G(T) subunit beta-1 (Transducin beta chain 1)	GNB1	Guanine nucleotide-binding proteins (G proteins) are involved as a modulator or transducer in various transmembrane signaling systems. The beta and gamma chains are required for the GTPase activity, for replacement of GDP by GTP, and for G protein-effector interaction.	cell body [GO:0044297]; cytoplasm [GO:0005737]; cytosol [GO:0005829]; dendrite [GO:0030425]; extracellular exosome [GO:0070062]; extracellular vesicle [GO:1903561]; heterotrimeric G-protein complex [GO:0005834]; lysosomal membrane [GO:0005765]; membrane [GO:0016020]; photoreceptor disc membrane [GO:0097381]; photoreceptor inner segment [GO:0001917]; photoreceptor outer segment membrane [GO:004262…	alkylglycerophosphoethanolamine phosphodiesterase activity [GO:0047391]; G-protein gamma-subunit binding [GO:0031682]; GTPase activity [GO:0003924]; GTPase binding [GO:0051020]; protein-containing complex binding [GO:0044877]; spectrin binding [GO:0030507]
GP1BB	P13224	Platelet glycoprotein Ib beta chain (GP-Ib beta) (GPIb-beta) (GPIbB) (Antigen CD42b-beta) (CD antigen CD42c)	GP1BB	Gp-Ib, a surface membrane protein of platelets, participates in the formation of platelet plugs by binding to von Willebrand factor, which is already bound to the subendothelium.	integral component of plasma membrane [GO:0005887]; plasma membrane [GO:0005886]	identical protein binding [GO:0042802]; transmembrane signaling receptor activity [GO:0004888]
GPX1	P07203	Glutathione peroxidase 1 (GPx-1) (GSHPx-1) (EC 1.11.1.9) (Cellular glutathione peroxidase)	GPX1	Protects the hemoglobin in erythrocytes from oxidative breakdown. In platelets, plays a crucial role of glutathione peroxidase in the arachidonic acid metabolism (PubMed:11115402). {ECO:0000269|PubMed:11115402}.	cytoplasm [GO:0005737]; cytosol [GO:0005829]; mitochondrial matrix [GO:0005759]; mitochondrion [GO:0005739]	glutathione peroxidase activity [GO:0004602]; peroxidase activity [GO:0004601]; phospholipid-hydroperoxide glutathione peroxidase activity [GO:0047066]; SH3 domain binding [GO:0017124]
DHB4	P51659	Peroxisomal multifunctional enzyme type 2 (MFE-2) (17-beta-hydroxysteroid dehydrogenase 4) (17-beta-HSD 4) (D-bifunctional protein) (DBP) (Multifunctional protein 2) (MFP-2) (Short chain dehydrogenase/reductase family 8C member 1) [Cleaved into: (3R)-hydroxyacyl-CoA dehydrogenase (EC 1.1.1.n12); Enoyl-CoA hydratase 2 (EC 4.2.1.107) (EC 4.2.1.119) (3-alpha,7-alpha,12-alpha-trihydroxy-5-beta-choles…	HSD17B4 EDH17B4 SDR8C1	Bifunctional enzyme acting on the peroxisomal beta-oxidation pathway for fatty acids. Catalyzes the formation of 3-ketoacyl-CoA intermediates from straight-chain, 2-methyl-branched-chain fatty acids bile acid intermediates. With EHHADH, catalyzes the hydration of trans-2-enoyl-CoA and the dehydrogenation of 3-hydroxyacyl-CoA, but with opposite chiral specificity (PubMed:10671535). {ECO:0000269|Pu…	cytosol [GO:0005829]; membrane [GO:0016020]; peroxisomal matrix [GO:0005782]; peroxisomal membrane [GO:0005778]; peroxisome [GO:0005777]	17-beta-hydroxysteroid dehydrogenase (NAD+) activity [GO:0044594]; 3alpha,7alpha,12alpha-trihydroxy-5beta-cholest-24-enoyl-CoA hydratase activity [GO:0033989]; 3-hydroxyacyl-CoA dehydrogenase activity [GO:0003857]; enoyl-CoA hydratase activity [GO:0004300]; isomerase activity [GO:0016853]; long-chain-enoyl-CoA hydratase activity [GO:0016508]; protein homodimerization activity [GO:0042803]
IGHM	P01871	Immunoglobulin heavy constant mu (Ig mu chain C region) (Ig mu chain C region BOT) (Ig mu chain C region GAL) (Ig mu chain C region OU)	IGHM	Constant region of immunoglobulin heavy chains. Immunoglobulins, also known as antibodies, are membrane-bound or secreted glycoproteins produced by B lymphocytes. In the recognition phase of humoral immunity, the membrane-bound immunoglobulins serve as receptors which, upon binding of a specific antigen, trigger the clonal expansion and differentiation of B lymphocytes into immunoglobulins-secret…	blood microparticle [GO:0072562]; cell surface [GO:0009986]; external side of plasma membrane [GO:0009897]; extracellular exosome [GO:0070062]; extracellular space [GO:0005615]; hexameric IgM immunoglobulin complex [GO:0071757]; immunoglobulin complex, circulating [GO:0042571]; integral component of membrane [GO:0016021]; pentameric IgM immunoglobulin complex [GO:0071756]; plasma membrane [GO:000…	antigen binding [GO:0003823]
HV146	P01743	Immunoglobulin heavy variable 1-46 (Ig heavy chain V-I region DOT) (Ig heavy chain V-I region HG3) (Ig heavy chain V-I region Mot)	IGHV1-46	V region of the variable domain of immunoglobulin heavy chains that participates in the antigen recognition (PubMed:24600447). Immunoglobulins, also known as antibodies, are membrane-bound or secreted glycoproteins produced by B lymphocytes. In the recognition phase of humoral immunity, the membrane-bound immunoglobulins serve as receptors which, upon binding of a specific antigen, trigger the cl…	external side of plasma membrane [GO:0009897]; extracellular region [GO:0005576]; immunoglobulin complex, circulating [GO:0042571]; plasma membrane [GO:0005886]	antigen binding [GO:0003823]; immunoglobulin receptor binding [GO:0034987]
HV70D	A0A0C4DH43	Immunoglobulin heavy variable 2-70D	IGHV2-70D	V region of the variable domain of immunoglobulin heavy chains that participates in the antigen recognition (PubMed:24600447). Immunoglobulins, also known as antibodies, are membrane-bound or secreted glycoproteins produced by B lymphocytes. In the recognition phase of humoral immunity, the membrane-bound immunoglobulins serve as receptors which, upon binding of a specific antigen, trigger the cl…	external side of plasma membrane [GO:0009897]; immunoglobulin complex, circulating [GO:0042571]	antigen binding [GO:0003823]; immunoglobulin receptor binding [GO:0034987]
HV372	A0A0B4J1Y9	Immunoglobulin heavy variable 3-72	IGHV3-72	V region of the variable domain of immunoglobulin heavy chains that participates in the antigen recognition (PubMed:24600447). Immunoglobulins, also known as antibodies, are membrane-bound or secreted glycoproteins produced by B lymphocytes. In the recognition phase of humoral immunity, the membrane-bound immunoglobulins serve as receptors which, upon binding of a specific antigen, trigger the cl…	external side of plasma membrane [GO:0009897]; immunoglobulin complex, circulating [GO:0042571]	antigen binding [GO:0003823]; immunoglobulin receptor binding [GO:0034987]
HV374	A0A0B4J1X5	Immunoglobulin heavy variable 3-74	IGHV3-74	V region of the variable domain of immunoglobulin heavy chains that participates in the antigen recognition (PubMed:24600447). Immunoglobulins, also known as antibodies, are membrane-bound or secreted glycoproteins produced by B lymphocytes. In the recognition phase of humoral immunity, the membrane-bound immunoglobulins serve as receptors which, upon binding of a specific antigen, trigger the cl…	external side of plasma membrane [GO:0009897]; immunoglobulin complex, circulating [GO:0042571]	antigen binding [GO:0003823]; immunoglobulin receptor binding [GO:0034987]
KV401	P06312	Immunoglobulin kappa variable 4-1 (Ig kappa chain V-IV region B17) (Ig kappa chain V-IV region JI) (Ig kappa chain V-IV region Len) (Ig kappa chain V-IV region STH)	IGKV4-1	V segment of the variable domain of immunoglobulins light chain that participates in the antigen recognition (PubMed:24600447). Immunoglobulins, also known as antibodies, are membrane-bound or secreted glycoproteins produced by B lymphocytes. In the recognition phase of humoral immunity, the membrane-bound immunoglobulins serve as receptors which, upon binding of a specific antigen, trigger the c…	blood microparticle [GO:0072562]; extracellular region [GO:0005576]; extracellular space [GO:0005615]; immunoglobulin complex [GO:0019814]; plasma membrane [GO:0005886]	antigen binding [GO:0003823]
LV218	A0A075B6J9	Immunoglobulin lambda variable 2-18	IGLV2-18	V region of the variable domain of immunoglobulin light chains that participates in the antigen recognition (PubMed:24600447). Immunoglobulins, also known as antibodies, are membrane-bound or secreted glycoproteins produced by B lymphocytes. In the recognition phase of humoral immunity, the membrane-bound immunoglobulins serve as receptors which, upon binding of a specific antigen, trigger the cl…	extracellular space [GO:0005615]; immunoglobulin complex [GO:0019814]; plasma membrane [GO:0005886]
LV949	A0A0B4J1Y8	Immunoglobulin lambda variable 9-49	IGLV9-49	V region of the variable domain of immunoglobulin light chains that participates in the antigen recognition (PubMed:24600447). Immunoglobulins, also known as antibodies, are membrane-bound or secreted glycoproteins produced by B lymphocytes. In the recognition phase of humoral immunity, the membrane-bound immunoglobulins serve as receptors which, upon binding of a specific antigen, trigger the cl…	extracellular space [GO:0005615]; immunoglobulin complex [GO:0019814]; plasma membrane [GO:0005886]
IL1AP	Q9NPH3	Interleukin-1 receptor accessory protein (IL-1 receptor accessory protein) (IL-1RAcP) (EC 3.2.2.6) (Interleukin-1 receptor 3) (IL-1R-3) (IL-1R3)	IL1RAP C3orf13 IL1R3	Coreceptor for IL1RL2 in the IL-36 signaling system (By similarity). Coreceptor with IL1R1 in the IL-1 signaling system. Associates with IL1R1 bound to IL1B to form the high affinity interleukin-1 receptor complex which mediates interleukin-1-dependent activation of NF-kappa-B and other pathways. Signaling involves the recruitment of adapter molecules such as TOLLIP, MYD88, and IRAK1 or IRAK2 via…	extracellular region [GO:0005576]; glutamatergic synapse [GO:0098978]; integral component of plasma membrane [GO:0005887]; membrane [GO:0016020]; plasma membrane [GO:0005886]	interleukin-1 receptor activity [GO:0004908]; interleukin-1 receptor binding [GO:0005149]; interleukin-33 receptor activity [GO:0002114]; NAD(P)+ nucleosidase activity [GO:0050135]; NAD+ nucleotidase, cyclic ADP-ribose generating [GO:0061809]
ILK	Q13418	Integrin-linked protein kinase (EC 2.7.11.1) (59 kDa serine/threonine-protein kinase) (Beta-integrin-linked kinase) (ILK-1) (ILK-2) (p59ILK)	ILK ILK1 ILK2	Receptor-proximal protein kinase regulating integrin-mediated signal transduction (PubMed:8538749, PubMed:9736715). May act as a mediator of inside-out integrin signaling (PubMed:10712922). Focal adhesion protein part of the complex ILK-PINCH (PubMed:10712922). This complex is considered to be one of the convergence points of integrin- and growth factor-signaling pathway (PubMed:10712922). Could …	cell-cell junction [GO:0005911]; costamere [GO:0043034]; cytosol [GO:0005829]; dendritic shaft [GO:0043198]; focal adhesion [GO:0005925]; lamellipodium [GO:0030027]; membrane [GO:0016020]; neuronal cell body [GO:0043025]; nucleoplasm [GO:0005654]; plasma membrane [GO:0005886]; protein-containing complex [GO:0032991]; sarcomere [GO:0030017]; stress fiber [GO:0001725]; terminal bouton [GO:0043195]	ATP binding [GO:0005524]; integrin binding [GO:0005178]; protein kinase activity [GO:0004672]; protein kinase binding [GO:0019901]; protein serine/threonine kinase activity [GO:0004674]; protein serine kinase activity [GO:0106310]; protein threonine kinase activity [GO:0106311]; SH3 domain binding [GO:0017124]
ITA2B	P08514	Integrin alpha-IIb (GPalpha IIb) (GPIIb) (Platelet membrane glycoprotein IIb) (CD antigen CD41) [Cleaved into: Integrin alpha-IIb heavy chain; Integrin alpha-IIb light chain, form 1; Integrin alpha-IIb light chain, form 2]	ITGA2B GP2B ITGAB	Integrin alpha-IIb/beta-3 is a receptor for fibronectin, fibrinogen, plasminogen, prothrombin, thrombospondin and vitronectin. It recognizes the sequence R-G-D in a wide array of ligands. It recognizes the sequence H-H-L-G-G-G-A-K-Q-A-G-D-V in fibrinogen gamma chain. Following activation integrin alpha-IIb/beta-3 brings about platelet/platelet interaction through binding of soluble fibrinogen. Th…	blood microparticle [GO:0072562]; cell surface [GO:0009986]; external side of plasma membrane [GO:0009897]; extracellular exosome [GO:0070062]; focal adhesion [GO:0005925]; integrin complex [GO:0008305]; plasma membrane [GO:0005886]; platelet alpha granule membrane [GO:0031092]	extracellular matrix binding [GO:0050840]; fibrinogen binding [GO:0070051]; identical protein binding [GO:0042802]; metal ion binding [GO:0046872]
ITA6	P23229	Integrin alpha-6 (CD49 antigen-like family member F) (VLA-6) (CD antigen CD49f) [Cleaved into: Integrin alpha-6 heavy chain; Integrin alpha-6 light chain; Processed integrin alpha-6 (Alpha6p)]	ITGA6	Integrin alpha-6/beta-1 (ITGA6:ITGB1) is a receptor for laminin on platelets (By similarity). Integrin alpha-6/beta-1 (ITGA6:ITGB1) is present in oocytes and is involved in sperm-egg fusion (By similarity). Integrin alpha-6/beta-4 (ITGA6:ITGB4) is a receptor for laminin in epithelial cells and it plays a critical structural role in the hemidesmosome (By similarity). ITGA6:ITGB4 binds to NRG1 (via…	adherens junction [GO:0005912]; cell surface [GO:0009986]; filopodium [GO:0030175]; focal adhesion [GO:0005925]; integrin alpha6-beta4 complex [GO:0034676]; plasma membrane [GO:0005886]	cadherin binding [GO:0045296]; insulin-like growth factor I binding [GO:0031994]; laminin binding [GO:0043236]; metal ion binding [GO:0046872]; neuregulin binding [GO:0038132]; protein-containing complex binding [GO:0044877]
ITB1	P05556	Integrin beta-1 (Fibronectin receptor subunit beta) (Glycoprotein IIa) (GPIIA) (VLA-4 subunit beta) (CD antigen CD29)	ITGB1 FNRB MDF2 MSK12	Integrins alpha-1/beta-1, alpha-2/beta-1, alpha-10/beta-1 and alpha-11/beta-1 are receptors for collagen. Integrins alpha-1/beta-1 and alpha-2/beta-2 recognize the proline-hydroxylated sequence G-F-P-G-E-R in collagen. Integrins alpha-2/beta-1, alpha-3/beta-1, alpha-4/beta-1, alpha-5/beta-1, alpha-8/beta-1, alpha-10/beta-1, alpha-11/beta-1 and alpha-V/beta-1 are receptors for fibronectin. Alpha-4…	cell surface [GO:0009986]; cleavage furrow [GO:0032154]; cytoplasm [GO:0005737]; dendritic spine [GO:0043197]; endosome membrane [GO:0010008]; external side of plasma membrane [GO:0009897]; extracellular exosome [GO:0070062]; filopodium [GO:0030175]; focal adhesion [GO:0005925]; glial cell projection [GO:0097386]; glutamatergic synapse [GO:0098978]; integral component of synaptic membrane [GO:009…	actin binding [GO:0003779]; cadherin binding [GO:0045296]; cell adhesion molecule binding [GO:0050839]; collagen binding involved in cell-matrix adhesion [GO:0098639]; coreceptor activity [GO:0015026]; fibronectin binding [GO:0001968]; integrin binding [GO:0005178]; laminin binding [GO:0043236]; metal ion binding [GO:0046872]; protease binding [GO:0002020]; protein-containing complex binding [GO:…
ITB3	P05106	Integrin beta-3 (Platelet membrane glycoprotein IIIa) (GPIIIa) (CD antigen CD61)	ITGB3 GP3A	Integrin alpha-V/beta-3 (ITGAV:ITGB3) is a receptor for cytotactin, fibronectin, laminin, matrix metalloproteinase-2, osteopontin, osteomodulin, prothrombin, thrombospondin, vitronectin and von Willebrand factor. Integrin alpha-IIb/beta-3 (ITGA2B:ITGB3) is a receptor for fibronectin, fibrinogen, plasminogen, prothrombin, thrombospondin and vitronectin. Integrins alpha-IIb/beta-3 and alpha-V/beta-…	alphav-beta3 integrin-HMGB1 complex [GO:0035868]; alphav-beta3 integrin-IGF-1-IGF1R complex [GO:0035867]; alphav-beta3 integrin-PKCalpha complex [GO:0035866]; alphav-beta3 integrin-vitronectin complex [GO:0071062]; cell-cell junction [GO:0005911]; cell surface [GO:0009986]; extracellular exosome [GO:0070062]; filopodium membrane [GO:0031527]; focal adhesion [GO:0005925]; glutamatergic synapse [GO…	cell adhesion molecule binding [GO:0050839]; coreceptor activity [GO:0015026]; enzyme binding [GO:0019899]; extracellular matrix binding [GO:0050840]; fibronectin binding [GO:0001968]; identical protein binding [GO:0042802]; integrin binding [GO:0005178]; platelet-derived growth factor receptor binding [GO:0005161]; protease binding [GO:0002020]; protein disulfide isomerase activity [GO:0003756];…
ITB6	P18564	Integrin beta-6	ITGB6	Integrin alpha-V:beta-6 (ITGAV:ITGB6) is a receptor for fibronectin and cytotactin (PubMed:17545607, PubMed:17158881). It recognizes the sequence R-G-D in its ligands (PubMed:17545607, PubMed:17158881). Internalization of integrin alpha-V/beta-6 via clathrin-mediated endocytosis promotes carcinoma cell invasion (PubMed:17545607, PubMed:17158881). ITGAV:ITGB6 acts as a receptor for fibrillin-1 (FB…	cell junction [GO:0030054]; centrosome [GO:0005813]; external side of plasma membrane [GO:0009897]; focal adhesion [GO:0005925]; integrin alphav-beta6 complex [GO:0034685]; integrin complex [GO:0008305]; nucleoplasm [GO:0005654]; plasma membrane [GO:0005886]; receptor complex [GO:0043235]	integrin binding [GO:0005178]; signaling receptor activity [GO:0038023]; virus receptor activity [GO:0001618]
IGJ	P01591	Immunoglobulin J chain (Joining chain of multimeric IgA and IgM)	JCHAIN IGCJ IGJ	Serves to link two monomer units of either IgM or IgA. In the case of IgM, the J chain-joined dimer is a nucleating unit for the IgM pentamer, and in the case of IgA it induces dimers and/or larger polymers. It also helps to bind these immunoglobulins to secretory component. {ECO:0000250|UniProtKB:P01592}.	blood microparticle [GO:0072562]; dimeric IgA immunoglobulin complex [GO:0071750]; extracellular exosome [GO:0070062]; extracellular region [GO:0005576]; extracellular space [GO:0005615]; monomeric IgA immunoglobulin complex [GO:0071748]; pentameric IgM immunoglobulin complex [GO:0071756]; secretory dimeric IgA immunoglobulin complex [GO:0071752]; secretory IgA immunoglobulin complex [GO:0071751]	antigen binding [GO:0003823]; IgA binding [GO:0019862]; immunoglobulin receptor binding [GO:0034987]; protein homodimerization activity [GO:0042803]; protein-macromolecule adaptor activity [GO:0030674]
KATL2	Q8IYT4	Katanin p60 ATPase-containing subunit A-like 2 (Katanin p60 subunit A-like 2) (EC 5.6.1.1) (p60 katanin-like 2)	KATNAL2	Severs microtubules in vitro in an ATP-dependent manner. This activity may promote rapid reorganization of cellular microtubule arrays. {ECO:0000255|HAMAP-Rule:MF_03025}.	cytoplasm [GO:0005737]; microtubule [GO:0005874]; nucleus [GO:0005634]; spindle [GO:0005819]; spindle pole [GO:0000922]	ATP binding [GO:0005524]; isomerase activity [GO:0016853]; microtubule binding [GO:0008017]; microtubule-severing ATPase activity [GO:0008568]
KTN1	Q86UP2	Kinectin (CG-1 antigen) (Kinesin receptor)	KTN1 CG1 KIAA0004	Receptor for kinesin thus involved in kinesin-driven vesicle motility. Accumulates in integrin-based adhesion complexes (IAC) upon integrin aggregation by fibronectin.	endoplasmic reticulum [GO:0005783]; endoplasmic reticulum lumen [GO:0005788]; endoplasmic reticulum membrane [GO:0005789]; integral component of endoplasmic reticulum membrane [GO:0030176]; integral component of membrane [GO:0016021]; integral component of plasma membrane [GO:0005887]; membrane [GO:0016020]	cadherin binding [GO:0045296]; kinesin binding [GO:0019894]; RNA binding [GO:0003723]
LG3BP	Q08380	Galectin-3-binding protein (Basement membrane autoantigen p105) (Lectin galactoside-binding soluble 3-binding protein) (Mac-2-binding protein) (MAC2BP) (Mac-2 BP) (Tumor-associated antigen 90K)	LGALS3BP M2BP	Promotes integrin-mediated cell adhesion. May stimulate host defense against viruses and tumor cells. {ECO:0000269|PubMed:11146440, ECO:0000269|PubMed:8034587, ECO:0000269|PubMed:9501082}.	blood microparticle [GO:0072562]; collagen-containing extracellular matrix [GO:0062023]; extracellular exosome [GO:0070062]; extracellular region [GO:0005576]; extracellular space [GO:0005615]; membrane [GO:0016020]; platelet dense granule lumen [GO:0031089]	scavenger receptor activity [GO:0005044]
LIMS1	P48059	LIM and senescent cell antigen-like-containing domain protein 1 (Particularly interesting new Cys-His protein 1) (PINCH-1) (Renal carcinoma antigen NY-REN-48)	LIMS1 PINCH PINCH1	Adapter protein in a cytoplasmic complex linking beta-integrins to the actin cytoskeleton, bridges the complex to cell surface receptor tyrosine kinases and growth factor receptors. Involved in the regulation of cell survival, cell proliferation and cell differentiation.	cell-cell junction [GO:0005911]; cytoplasm [GO:0005737]; cytosol [GO:0005829]; focal adhesion [GO:0005925]; perinuclear region of cytoplasm [GO:0048471]; plasma membrane [GO:0005886]; protein-containing complex [GO:0032991]	protein-containing complex binding [GO:0044877]; protein kinase binding [GO:0019901]; zinc ion binding [GO:0008270]
APOA	P08519	Apolipoprotein(a) (Apo(a)) (Lp(a)) (EC 3.4.21.-)	LPA	Apo(a) is the main constituent of lipoprotein(a) (Lp(a)). It has serine proteinase activity and is able of autoproteolysis. Inhibits tissue-type plasminogen activator 1. Lp(a) may be a ligand for megalin/Gp 330. {ECO:0000269|PubMed:2531657}.	extracellular region [GO:0005576]; plasma lipoprotein particle [GO:0034358]	apolipoprotein binding [GO:0034185]; endopeptidase inhibitor activity [GO:0004866]; fibronectin binding [GO:0001968]; heparin binding [GO:0008201]; serine-type endopeptidase activity [GO:0004252]
LRRF2	Q9Y608	Leucine-rich repeat flightless-interacting protein 2 (LRR FLII-interacting protein 2)	LRRFIP2	May function as activator of the canonical Wnt signaling pathway, in association with DVL3, upstream of CTNNB1/beta-catenin. Positively regulates Toll-like receptor (TLR) signaling in response to agonist probably by competing with the negative FLII regulator for MYD88-binding. {ECO:0000269|PubMed:15677333, ECO:0000269|PubMed:19265123}.		LRR domain binding [GO:0030275]
MARE2	Q15555	Microtubule-associated protein RP/EB family member 2 (APC-binding protein EB2) (End-binding protein 2) (EB2)	MAPRE2 RP1	May be involved in microtubule polymerization, and spindle function by stabilizing microtubules and anchoring them at centrosomes. May play a role in cell migration (By similarity). {ECO:0000250}.	cytoplasm [GO:0005737]; cytoplasmic microtubule [GO:0005881]; focal adhesion [GO:0005925]; microtubule cytoskeleton [GO:0015630]; microtubule organizing center [GO:0005815]; microtubule plus-end [GO:0035371]; spindle midzone [GO:0051233]	identical protein binding [GO:0042802]; microtubule binding [GO:0008017]; microtubule plus-end binding [GO:0051010]; protein kinase binding [GO:0019901]
MMRN1	Q13201	Multimerin-1 (EMILIN-4) (Elastin microfibril interface located protein 4) (Elastin microfibril interfacer 4) (Endothelial cell multimerin) [Cleaved into: Platelet glycoprotein Ia*; 155 kDa platelet multimerin (p-155) (p155)]	MMRN1 ECM EMILIN4 GPIA* MMRN	Carrier protein for platelet (but not plasma) factor V/Va. Plays a role in the storage and stabilization of factor V in platelets. Upon release following platelet activation, may limit platelet and plasma factor Va-dependent thrombin generation. Ligand for integrin alpha-IIb/beta-3 and integrin alpha-V/beta-3 on activated platelets, and may function as an extracellular matrix or adhesive protein.…	collagen-containing extracellular matrix [GO:0062023]; extracellular region [GO:0005576]; platelet alpha granule lumen [GO:0031093]	calcium ion binding [GO:0005509]
MOES	P26038	Moesin (Membrane-organizing extension spike protein)	MSN	Ezrin-radixin-moesin (ERM) family protein that connects the actin cytoskeleton to the plasma membrane and thereby regulates the structure and function of specific domains of the cell cortex. Tethers actin filaments by oscillating between a resting and an activated state providing transient interactions between moesin and the actin cytoskeleton (PubMed:10212266). Once phosphorylated on its C-termi…	apical part of cell [GO:0045177]; apical plasma membrane [GO:0016324]; basolateral plasma membrane [GO:0016323]; blood microparticle [GO:0072562]; cell periphery [GO:0071944]; cell surface [GO:0009986]; cytoplasm [GO:0005737]; cytoskeleton [GO:0005856]; cytosol [GO:0005829]; extracellular exosome [GO:0070062]; extracellular space [GO:0005615]; filopodium [GO:0030175]; focal adhesion [GO:0005925];…	actin binding [GO:0003779]; cell adhesion molecule binding [GO:0050839]; double-stranded RNA binding [GO:0003725]; enzyme binding [GO:0019899]; protein kinase binding [GO:0019901]; signaling receptor binding [GO:0005102]; structural constituent of cytoskeleton [GO:0005200]
MVP	Q14764	Major vault protein (MVP) (Lung resistance-related protein)	MVP LRP	Required for normal vault structure. Vaults are multi-subunit structures that may act as scaffolds for proteins involved in signal transduction. Vaults may also play a role in nucleo-cytoplasmic transport. Down-regulates IFNG-mediated STAT1 signaling and subsequent activation of JAK. Down-regulates SRC activity and signaling through MAP kinases. {ECO:0000269|PubMed:15133037, ECO:0000269|PubMed:16…	cytoplasm [GO:0005737]; cytoskeleton [GO:0005856]; cytosol [GO:0005829]; extracellular exosome [GO:0070062]; extracellular region [GO:0005576]; ficolin-1-rich granule lumen [GO:1904813]; membrane [GO:0016020]; nuclear pore [GO:0005643]; nucleus [GO:0005634]; perinuclear region of cytoplasm [GO:0048471]; secretory granule lumen [GO:0034774]	identical protein binding [GO:0042802]; protein kinase binding [GO:0019901]; protein phosphatase binding [GO:0019903]
MYH11	P35749	Myosin-11 (Myosin heavy chain 11) (Myosin heavy chain, smooth muscle isoform) (SMMHC)	MYH11 KIAA0866	Muscle contraction.	cytosol [GO:0005829]; extracellular exosome [GO:0070062]; melanosome [GO:0042470]; muscle myosin complex [GO:0005859]; myosin filament [GO:0032982]	actin filament binding [GO:0051015]; ATP binding [GO:0005524]; calmodulin binding [GO:0005516]; motor activity [GO:0003774]; structural constituent of muscle [GO:0008307]
MYH14	Q7Z406	Myosin-14 (Myosin heavy chain 14) (Myosin heavy chain, non-muscle IIc) (Non-muscle myosin heavy chain IIc) (NMHC II-C)	MYH14 KIAA2034 FP17425	Cellular myosin that appears to play a role in cytokinesis, cell shape, and specialized functions such as secretion and capping. {ECO:0000250}.	actomyosin [GO:0042641]; brush border [GO:0005903]; cytosol [GO:0005829]; extracellular exosome [GO:0070062]; growth cone [GO:0030426]; membrane [GO:0016020]; myosin II complex [GO:0016460]; myosin II filament [GO:0097513]; stress fiber [GO:0001725]	actin filament binding [GO:0051015]; ATPase [GO:0016887]; ATP binding [GO:0005524]; calmodulin binding [GO:0005516]; microfilament motor activity [GO:0000146]
MYH9	P35579	Myosin-9 (Cellular myosin heavy chain, type A) (Myosin heavy chain 9) (Myosin heavy chain, non-muscle IIa) (Non-muscle myosin heavy chain A) (NMMHC-A) (Non-muscle myosin heavy chain IIa) (NMMHC II-a) (NMMHC-IIA)	MYH9	Cellular myosin that appears to play a role in cytokinesis, cell shape, and specialized functions such as secretion and capping. Required for cortical actin clearance prior to oocyte exocytosis (By similarity). Promotes cell motility in conjunction with S100A4 (PubMed:16707441). During cell spreading, plays an important role in cytoskeleton reorganization, focal contact formation (in the margins …	actin cytoskeleton [GO:0015629]; actomyosin [GO:0042641]; actomyosin contractile ring [GO:0005826]; adherens junction [GO:0005912]; brush border [GO:0005903]; cell leading edge [GO:0031252]; cleavage furrow [GO:0032154]; cortical granule [GO:0060473]; cytoplasm [GO:0005737]; cytoplasmic side of plasma membrane [GO:0009898]; cytosol [GO:0005829]; extracellular exosome [GO:0070062]; focal adhesion …	actin binding [GO:0003779]; actin filament binding [GO:0051015]; ADP binding [GO:0043531]; ATPase [GO:0016887]; ATP binding [GO:0005524]; cadherin binding [GO:0045296]; calmodulin binding [GO:0005516]; identical protein binding [GO:0042802]; integrin binding [GO:0005178]; microfilament motor activity [GO:0000146]; motor activity [GO:0003774]; protein domain specific binding [GO:0019904]; protein …
ML12A	P19105	Myosin regulatory light chain 12A (Epididymis secretory protein Li 24) (HEL-S-24) (MLC-2B) (Myosin RLC) (Myosin regulatory light chain 2, nonsarcomeric) (Myosin regulatory light chain MRLC3)	MYL12A MLCB MRLC3 RLC	Myosin regulatory subunit that plays an important role in regulation of both smooth muscle and nonmuscle cell contractile activity via its phosphorylation. Implicated in cytokinesis, receptor capping, and cell locomotion (By similarity). {ECO:0000250}.	cytosol [GO:0005829]; extracellular exosome [GO:0070062]; myosin II complex [GO:0016460]; stress fiber [GO:0001725]; Z disc [GO:0030018]	calcium ion binding [GO:0005509]; glutamate receptor binding [GO:0035254]
MYL6	P60660	Myosin light polypeptide 6 (17 kDa myosin light chain) (LC17) (Myosin light chain 3) (MLC-3) (Myosin light chain alkali 3) (Myosin light chain A3) (Smooth muscle and nonmuscle myosin light chain alkali 6)	MYL6	Regulatory light chain of myosin. Does not bind calcium.	brush border [GO:0005903]; cytosol [GO:0005829]; extracellular exosome [GO:0070062]; membrane [GO:0016020]; myosin complex [GO:0016459]; unconventional myosin complex [GO:0016461]; vesicle [GO:0031982]	calcium ion binding [GO:0005509]; microfilament motor activity [GO:0000146]; motor activity [GO:0003774]; structural constituent of muscle [GO:0008307]
MY18A	Q92614	Unconventional myosin-XVIIIa (Molecule associated with JAK3 N-terminus) (MAJN) (Myosin containing a PDZ domain) (Surfactant protein receptor SP-R210) (SP-R210)	MYO18A CD245 KIAA0216 MYSPDZ	May link Golgi membranes to the cytoskeleton and participate in the tensile force required for vesicle budding from the Golgi. Thereby, may play a role in Golgi membrane trafficking and could indirectly give its flattened shape to the Golgi apparatus (PubMed:19837035, PubMed:23345592). Alternatively, in concert with LURAP1 and CDC42BPA/CDC42BPB, has been involved in modulating lamellar actomyosin…	actomyosin [GO:0042641]; cell surface [GO:0009986]; endoplasmic reticulum-Golgi intermediate compartment [GO:0005793]; Golgi membrane [GO:0000139]; membrane [GO:0016020]; myosin complex [GO:0016459]; trans-Golgi network [GO:0005802]	actin filament binding [GO:0051015]; ADP binding [GO:0043531]; ATPase, acting on DNA [GO:0008094]; ATP binding [GO:0005524]; DNA binding [GO:0003677]; RNA binding [GO:0003723]
PARVB	Q9HBI1	Beta-parvin (Affixin)	PARVB CGI-56	Adapter protein that plays a role in integrin signaling via ILK and in activation of the GTPases CDC42 and RAC1 by guanine exchange factors, such as ARHGEF6. Is involved in the reorganization of the actin cytoskeleton and formation of lamellipodia. Plays a role in cell adhesion, cell spreading, establishment or maintenance of cell polarity, and cell migration. {ECO:0000269|PubMed:11402068, ECO:00…	actin cytoskeleton [GO:0015629]; cytoplasm [GO:0005737]; cytosol [GO:0005829]; focal adhesion [GO:0005925]; lamellipodium [GO:0030027]; plasma membrane [GO:0005886]; Z disc [GO:0030018]	actin binding [GO:0003779]
PLF4	P02776	Platelet factor 4 (PF-4) (C-X-C motif chemokine 4) (Iroplact) (Oncostatin-A) [Cleaved into: Platelet factor 4, short form (Endothelial cell growth inhibitor)]	PF4 CXCL4 SCYB4	Released during platelet aggregation. Neutralizes the anticoagulant effect of heparin because it binds more strongly to heparin than to the chondroitin-4-sulfate chains of the carrier molecule. Chemotactic for neutrophils and monocytes. Inhibits endothelial cell proliferation, the short form is a more potent inhibitor than the longer form. {ECO:0000269|PubMed:7644496}.	collagen-containing extracellular matrix [GO:0062023]; cytoplasm [GO:0005737]; extracellular region [GO:0005576]; extracellular space [GO:0005615]; platelet alpha granule lumen [GO:0031093]; symbiont-containing vacuole membrane [GO:0020005]	chemokine activity [GO:0008009]; CXCR3 chemokine receptor binding [GO:0048248]; CXCR chemokine receptor binding [GO:0045236]; heparin binding [GO:0008201]
PRG4	Q92954	Proteoglycan 4 (Lubricin) (Megakaryocyte-stimulating factor) (Superficial zone proteoglycan) [Cleaved into: Proteoglycan 4 C-terminal part]	PRG4 MSF SZP	Plays a role in boundary lubrication within articulating joints. Prevents protein deposition onto cartilage from synovial fluid by controlling adhesion-dependent synovial growth and inhibiting the adhesion of synovial cells to the cartilage surface.; FUNCTION: Isoform F plays a role as a growth factor acting on the primitive cells of both hematopoietic and endothelial cell lineages.	collagen-containing extracellular matrix [GO:0062023]; extracellular region [GO:0005576]	polysaccharide binding [GO:0030247]; scavenger receptor activity [GO:0005044]
PTPRJ	Q12913	Receptor-type tyrosine-protein phosphatase eta (Protein-tyrosine phosphatase eta) (R-PTP-eta) (EC 3.1.3.48) (Density-enhanced phosphatase 1) (DEP-1) (HPTP eta) (Protein-tyrosine phosphatase receptor type J) (R-PTP-J) (CD antigen CD148)	PTPRJ DEP1	Tyrosine phosphatase which dephosphorylates or contributes to the dephosphorylation of CTNND1, FLT3, PDGFRB, MET, RET (variant MEN2A), KDR, LYN, SRC, MAPK1, MAPK3, EGFR, TJP1, OCLN, PIK3R1 and PIK3R2. Plays a role in cell adhesion, migration, proliferation and differentiation. Involved in vascular development. Regulator of macrophage adhesion and spreading. Positively affects cell-matrix adhesion…	cell-cell junction [GO:0005911]; cell surface [GO:0009986]; extracellular exosome [GO:0070062]; immunological synapse [GO:0001772]; integral component of plasma membrane [GO:0005887]; plasma membrane [GO:0005886]; ruffle membrane [GO:0032587]; specific granule membrane [GO:0035579]	beta-catenin binding [GO:0008013]; cadherin binding [GO:0045296]; delta-catenin binding [GO:0070097]; gamma-catenin binding [GO:0045295]; mitogen-activated protein kinase binding [GO:0051019]; phosphatase activity [GO:0016791]; platelet-derived growth factor receptor binding [GO:0005161]; protein kinase binding [GO:0019901]; protein tyrosine phosphatase activity [GO:0004725]
RAB10	P61026	Ras-related protein Rab-10 (EC 3.6.5.2)	RAB10	The small GTPases Rab are key regulators of intracellular membrane trafficking, from the formation of transport vesicles to their fusion with membranes (PubMed:21248164). Rabs cycle between an inactive GDP-bound form and an active GTP-bound form that is able to recruit to membranes different set of downstream effectors directly responsible for vesicle formation, movement, tethering and fusion (Pu…	adherens junction [GO:0005912]; cilium [GO:0005929]; cytoplasmic vesicle membrane [GO:0030659]; cytoskeleton [GO:0005856]; cytosol [GO:0005829]; endoplasmic reticulum membrane [GO:0005789]; endoplasmic reticulum tubular network [GO:0071782]; endosome [GO:0005768]; exocytic vesicle [GO:0070382]; extracellular exosome [GO:0070062]; focal adhesion [GO:0005925]; Golgi apparatus [GO:0005794]; Golgi me…	cadherin binding involved in cell-cell adhesion [GO:0098641]; GDP binding [GO:0019003]; G protein activity [GO:0003925]; GTP binding [GO:0005525]; myosin V binding [GO:0031489]
RB11A	P62491	Ras-related protein Rab-11A (Rab-11) (EC 3.6.5.2) (YL8)	RAB11A RAB11	The small GTPases Rab are key regulators of intracellular membrane trafficking, from the formation of transport vesicles to their fusion with membranes. Rabs cycle between an inactive GDP-bound form and an active GTP-bound form that is able to recruit to membranes different set of downstream effectors directly responsible for vesicle formation, movement, tethering and fusion. The small Rab GTPase…	axon [GO:0030424]; centriolar satellite [GO:0034451]; centrosome [GO:0005813]; cleavage furrow [GO:0032154]; cytoplasmic vesicle [GO:0031410]; cytoplasmic vesicle membrane [GO:0030659]; cytosol [GO:0005829]; endosome [GO:0005768]; extracellular exosome [GO:0070062]; glutamatergic synapse [GO:0098978]; Golgi apparatus [GO:0005794]; intracellular membrane-bounded organelle [GO:0043231]; multivesicu…	G protein activity [GO:0003925]; GTPase activity [GO:0003924]; GTP binding [GO:0005525]; microtubule binding [GO:0008017]; myosin V binding [GO:0031489]; syntaxin binding [GO:0019905]
RAB1B	Q9H0U4	Ras-related protein Rab-1B (EC 3.6.5.2)	RAB1B	The small GTPases Rab are key regulators of intracellular membrane trafficking, from the formation of transport vesicles to their fusion with membranes (PubMed:20545908, PubMed:9437002). Rabs cycle between an inactive GDP-bound form and an active GTP-bound form that is able to recruit to membranes different set of downstream effectors directly responsible for vesicle formation, movement, tetherin…	cytosol [GO:0005829]; endomembrane system [GO:0012505]; endoplasmic reticulum-Golgi intermediate compartment membrane [GO:0033116]; endoplasmic reticulum membrane [GO:0005789]; extracellular exosome [GO:0070062]; Golgi apparatus [GO:0005794]; Golgi membrane [GO:0000139]; perinuclear region of cytoplasm [GO:0048471]; phagophore assembly site membrane [GO:0034045]; transport vesicle [GO:0030133]	G protein activity [GO:0003925]; GTPase activity [GO:0003924]; GTP binding [GO:0005525]
RB27B	O00194	Ras-related protein Rab-27B (EC 3.6.5.2) (C25KG)	RAB27B	Small GTPase which cycles between active GTP-bound and inactive GDP-bound states. In its active state, binds to a variety of effector proteins to regulate homeostasis of late endocytic pathway, including endosomal positioning, maturation and secretion (PubMed:30771381). Plays a role in NTRK2/TRKB axonal anterograde transport by facilitating the association of NTRK2/TRKB with KLC1 (PubMed:21775604…	anchored component of synaptic vesicle membrane [GO:0098993]; apical plasma membrane [GO:0016324]; axon cytoplasm [GO:1904115]; extracellular exosome [GO:0070062]; Golgi stack [GO:0005795]; late endosome [GO:0005770]; melanosome [GO:0042470]; multivesicular body membrane [GO:0032585]; plasma membrane [GO:0005886]; platelet dense granule membrane [GO:0031088]; secretory granule [GO:0030141]; trans…	GDP binding [GO:0019003]; G protein activity [GO:0003925]; GTPase activity [GO:0003924]; GTP binding [GO:0005525]; myosin V binding [GO:0031489]; protein domain specific binding [GO:0019904]
RAC2	P15153	Ras-related C3 botulinum toxin substrate 2 (GX) (Small G protein) (p21-Rac2)	RAC2	Plasma membrane-associated small GTPase which cycles between an active GTP-bound and inactive GDP-bound state. In active state binds to a variety of effector proteins to regulate cellular responses, such as secretory processes, phagocytose of apoptotic cells and epithelial cell polarization. Augments the production of reactive oxygen species (ROS) by NADPH oxidase. {ECO:0000269|PubMed:1660188}.	cell cortex [GO:0005938]; cell projection [GO:0042995]; cytoplasmic vesicle [GO:0031410]; cytoskeleton [GO:0005856]; cytosol [GO:0005829]; endoplasmic reticulum membrane [GO:0005789]; extracellular exosome [GO:0070062]; focal adhesion [GO:0005925]; intracellular membrane-bounded organelle [GO:0043231]; lamellipodium [GO:0030027]; mitochondrial outer membrane [GO:0005741]; nuclear envelope [GO:000…	GTPase activity [GO:0003924]; GTP binding [GO:0005525]; protein kinase binding [GO:0019901]; protein kinase regulator activity [GO:0019887]
RAP1B	P61224	Ras-related protein Rap-1b (EC 3.6.5.2) (GTP-binding protein smg p21B)	RAP1B OK/SW-cl.11	GTP-binding protein that possesses intrinsic GTPase activity. Contributes to the polarizing activity of KRIT1 and CDH5 in the establishment and maintenance of correct endothelial cell polarity and vascular lumen. Required for the localization of phosphorylated PRKCZ, PARD3 and TIAM1 to the cell junction. Plays a role in the establishment of basal endothelial barrier function. {ECO:0000269|PubMed:…	azurophil granule membrane [GO:0035577]; cell-cell junction [GO:0005911]; cytosol [GO:0005829]; extracellular exosome [GO:0070062]; lipid droplet [GO:0005811]; membrane [GO:0016020]; plasma membrane [GO:0005886]	GDP binding [GO:0019003]; G protein activity [GO:0003925]; GTPase activity [GO:0003924]; GTP binding [GO:0005525]; protein-containing complex binding [GO:0044877]
RHOC	P08134	Rho-related GTP-binding protein RhoC (Rho cDNA clone 9) (h9)	RHOC ARH9 ARHC	Regulates a signal transduction pathway linking plasma membrane receptors to the assembly of focal adhesions and actin stress fibers. Serves as a microtubule-dependent signal that is required for the myosin contractile ring formation during cell cycle cytokinesis. Regulates apical junction formation in bronchial epithelial cells. {ECO:0000269|PubMed:16236794, ECO:0000269|PubMed:20974804}.	cell cortex [GO:0005938]; cell projection [GO:0042995]; cleavage furrow [GO:0032154]; cytoplasmic vesicle [GO:0031410]; cytoskeleton [GO:0005856]; cytosol [GO:0005829]; endoplasmic reticulum membrane [GO:0005789]; extracellular exosome [GO:0070062]; intracellular membrane-bounded organelle [GO:0043231]; neuron projection [GO:0043005]; nucleus [GO:0005634]; plasma membrane [GO:0005886]; stereocili…	GTPase activity [GO:0003924]; GTP binding [GO:0005525]; protein kinase binding [GO:0019901]
ROCK1	Q13464	Rho-associated protein kinase 1 (EC 2.7.11.1) (Renal carcinoma antigen NY-REN-35) (Rho-associated, coiled-coil-containing protein kinase 1) (Rho-associated, coiled-coil-containing protein kinase I) (ROCK-I) (p160 ROCK-1) (p160ROCK)	ROCK1	Protein kinase which is a key regulator of the actin cytoskeleton and cell polarity (PubMed:10436159, PubMed:10652353, PubMed:11018042, PubMed:11283607, PubMed:17158456, PubMed:18573880, PubMed:19131646, PubMed:8617235, PubMed:9722579). Involved in regulation of smooth muscle contraction, actin cytoskeleton organization, stress fiber and focal adhesion formation, neurite retraction, cell adhesion…	bleb [GO:0032059]; centriole [GO:0005814]; cytoplasm [GO:0005737]; cytoplasmic stress granule [GO:0010494]; cytoskeleton [GO:0005856]; cytosol [GO:0005829]; extracellular region [GO:0005576]; Golgi membrane [GO:0000139]; lamellipodium [GO:0030027]; plasma membrane [GO:0005886]; ruffle [GO:0001726]; secretory granule lumen [GO:0034774]	aspartic-type endopeptidase inhibitor activity [GO:0019828]; ATP binding [GO:0005524]; metal ion binding [GO:0046872]; protein kinase activity [GO:0004672]; protein serine/threonine kinase activity [GO:0004674]; protein serine kinase activity [GO:0106310]; protein threonine kinase activity [GO:0106311]; Rho-dependent protein serine/threonine kinase activity [GO:0072518]; small GTPase binding [GO:…
ROCK2	O75116	Rho-associated protein kinase 2 (EC 2.7.11.1) (Rho kinase 2) (Rho-associated, coiled-coil-containing protein kinase 2) (Rho-associated, coiled-coil-containing protein kinase II) (ROCK-II) (p164 ROCK-2)	ROCK2 KIAA0619	Protein kinase which is a key regulator of actin cytoskeleton and cell polarity. Involved in regulation of smooth muscle contraction, actin cytoskeleton organization, stress fiber and focal adhesion formation, neurite retraction, cell adhesion and motility via phosphorylation of ADD1, BRCA2, CNN1, EZR, DPYSL2, EP300, MSN, MYL9/MLC2, NPM1, RDX, PPP1R12A and VIM. Phosphorylates SORL1 and IRF4. Acts…	centrosome [GO:0005813]; cytoplasm [GO:0005737]; cytoplasmic ribonucleoprotein granule [GO:0036464]; cytoskeleton [GO:0005856]; cytosol [GO:0005829]; nucleus [GO:0005634]; plasma membrane [GO:0005886]	ATP binding [GO:0005524]; metal ion binding [GO:0046872]; protein serine/threonine kinase activity [GO:0004674]; protein serine kinase activity [GO:0106310]; protein threonine kinase activity [GO:0106311]; Rho-dependent protein serine/threonine kinase activity [GO:0072518]; RNA binding [GO:0003723]; small GTPase binding [GO:0031267]; structural molecule activity [GO:0005198]; tau protein binding …
RSU1	Q15404	Ras suppressor protein 1 (RSP-1) (Rsu-1)	RSU1 RSP1	Potentially plays a role in the Ras signal transduction pathway. Capable of suppressing v-Ras transformation in vitro.	cytosol [GO:0005829]; extracellular exosome [GO:0070062]; focal adhesion [GO:0005925]
RTN4	Q9NQC3	Reticulon-4 (Foocen) (Neurite outgrowth inhibitor) (Nogo protein) (Neuroendocrine-specific protein) (NSP) (Neuroendocrine-specific protein C homolog) (RTN-x) (Reticulon-5)	RTN4 KIAA0886 NOGO My043 SP1507	Required to induce the formation and stabilization of endoplasmic reticulum (ER) tubules (PubMed:27619977, PubMed:25612671, PubMed:24262037). They regulate membrane morphogenesis in the ER by promoting tubular ER production (PubMed:27619977, PubMed:25612671, PubMed:24262037, PubMed:27786289). They influence nuclear envelope expansion, nuclear pore complex formation and proper localization of inne…	cell junction [GO:0030054]; cell projection [GO:0042995]; endoplasmic reticulum [GO:0005783]; endoplasmic reticulum membrane [GO:0005789]; endoplasmic reticulum tubular network [GO:0071782]; endoplasmic reticulum tubular network membrane [GO:0098826]; integral component of endoplasmic reticulum membrane [GO:0030176]; nuclear envelope [GO:0005635]; plasma membrane [GO:0005886]; postsynaptic densit…	cadherin binding [GO:0045296]; protein homodimerization activity [GO:0042803]; RNA binding [GO:0003723]; ubiquitin protein ligase binding [GO:0031625]
SAR1A	Q9NR31	GTP-binding protein SAR1a (COPII-associated small GTPase)	SAR1A SAR1 SARA SARA1	Involved in transport from the endoplasmic reticulum to the Golgi apparatus (By similarity). Required to maintain SEC16A localization at discrete locations on the ER membrane perhaps by preventing its dissociation. SAR1A-GTP-dependent assembly of SEC16A on the ER membrane forms an organized scaffold defining endoplasmic reticulum exit sites (ERES). {ECO:0000250, ECO:0000269|PubMed:17005010}.	COPII vesicle coat [GO:0030127]; endoplasmic reticulum exit site [GO:0070971]; Golgi apparatus [GO:0005794]	GTPase activity [GO:0003924]; GTP binding [GO:0005525]
2006-09-01	Q14141	Septin-6	SEPTIN6 KIAA0128 SEP2 SEPT6	Filament-forming cytoskeletal GTPase. Required for normal organization of the actin cytoskeleton. Involved in cytokinesis. May play a role in HCV RNA replication. Forms a filamentous structure with SEPTIN12, SEPTIN6, SEPTIN2 and probably SEPTIN4 at the sperm annulus which is required for the structural integrity and motility of the sperm tail during postmeiotic differentiation (PubMed:25588830). …	axon terminus [GO:0043679]; cell division site [GO:0032153]; cleavage furrow [GO:0032154]; kinetochore [GO:0000776]; microtubule cytoskeleton [GO:0015630]; midbody [GO:0030496]; septin collar [GO:0032173]; septin complex [GO:0031105]; septin ring [GO:0005940]; sperm annulus [GO:0097227]; spindle [GO:0005819]; synaptic vesicle [GO:0008021]	GTPase activity [GO:0003924]; GTP binding [GO:0005525]; molecular adaptor activity [GO:0060090]
GTR3	P11169	Solute carrier family 2, facilitated glucose transporter member 3 (Glucose transporter type 3, brain) (GLUT-3)	SLC2A3 GLUT3	Facilitative glucose transporter that can also mediate the uptake of various other monosaccharides across the cell membrane (PubMed:9477959, PubMed:26176916). Mediates the uptake of glucose, 2-deoxyglucose, galactose, mannose, xylose and fucose, and probably also dehydroascorbate (PubMed:9477959, PubMed:26176916). Does not mediate fructose transport (PubMed:9477959, PubMed:26176916). {ECO:0000269…	cell projection [GO:0042995]; extracellular exosome [GO:0070062]; ficolin-1-rich granule membrane [GO:0101003]; integral component of membrane [GO:0016021]; integral component of plasma membrane [GO:0005887]; perikaryon [GO:0043204]; plasma membrane [GO:0005886]; secretory granule membrane [GO:0030667]; specific granule membrane [GO:0035579]; tertiary granule membrane [GO:0070821]	dehydroascorbic acid transmembrane transporter activity [GO:0033300]; glucose binding [GO:0005536]; glucose transmembrane transporter activity [GO:0005355]
CTL1	Q8WWI5	Choline transporter-like protein 1 (CDw92) (Solute carrier family 44 member 1) (CD antigen CD92)	SLC44A1 CD92 CDW92 CTL1	Choline transporter. Involved in membrane synthesis and myelin production. {ECO:0000269|PubMed:19357133, ECO:0000269|PubMed:31855247}.	cytosol [GO:0005829]; extracellular exosome [GO:0070062]; integral component of membrane [GO:0016021]; membrane [GO:0016020]; mitochondrial outer membrane [GO:0005741]; mitochondrion [GO:0005739]; nucleoplasm [GO:0005654]; plasma membrane [GO:0005886]	choline transmembrane transporter activity [GO:0015220]; transmembrane transporter activity [GO:0022857]
SPTN1	Q13813	Spectrin alpha chain, non-erythrocytic 1 (Alpha-II spectrin) (Fodrin alpha chain) (Spectrin, non-erythroid alpha subunit)	SPTAN1 NEAS SPTA2	Fodrin, which seems to be involved in secretion, interacts with calmodulin in a calcium-dependent manner and is thus candidate for the calcium-dependent movement of the cytoskeleton at the membrane.	cytosol [GO:0005829]; extracellular exosome [GO:0070062]; extracellular region [GO:0005576]; extracellular vesicle [GO:1903561]; intracellular membrane-bounded organelle [GO:0043231]; membrane [GO:0016020]; microtubule cytoskeleton [GO:0015630]; specific granule lumen [GO:0035580]; spectrin [GO:0008091]; tertiary granule lumen [GO:1904724]	actin binding [GO:0003779]; cadherin binding [GO:0045296]; calcium ion binding [GO:0005509]; calmodulin binding [GO:0005516]; structural constituent of cytoskeleton [GO:0005200]
SRC	P12931	Proto-oncogene tyrosine-protein kinase Src (EC 2.7.10.2) (Proto-oncogene c-Src) (pp60c-src) (p60-Src)	SRC SRC1	Non-receptor protein tyrosine kinase which is activated following engagement of many different classes of cellular receptors including immune response receptors, integrins and other adhesion receptors, receptor protein tyrosine kinases, G protein-coupled receptors as well as cytokine receptors. Participates in signaling pathways that control a diverse spectrum of biological activities including g…	actin filament [GO:0005884]; caveola [GO:0005901]; cell junction [GO:0030054]; cytoplasm [GO:0005737]; cytosol [GO:0005829]; extracellular exosome [GO:0070062]; extrinsic component of cytoplasmic side of plasma membrane [GO:0031234]; focal adhesion [GO:0005925]; glutamatergic synapse [GO:0098978]; late endosome [GO:0005770]; lysosome [GO:0005764]; membrane raft [GO:0045121]; mitochondrial inner m…	ATPase binding [GO:0051117]; ATP binding [GO:0005524]; BMP receptor binding [GO:0070700]; cadherin binding [GO:0045296]; connexin binding [GO:0071253]; enzyme binding [GO:0019899]; ephrin receptor binding [GO:0046875]; estrogen receptor binding [GO:0030331]; growth factor receptor binding [GO:0070851]; heme binding [GO:0020037]; insulin receptor binding [GO:0005158]; integrin binding [GO:0005178]…
STOM	P27105	Stomatin (Erythrocyte band 7 integral membrane protein) (Erythrocyte membrane protein band 7.2) (Protein 7.2b)	STOM BND7 EPB72	Regulates ion channel activity and transmembrane ion transport. Regulates ASIC2 and ASIC3 channel activity.	azurophil granule membrane [GO:0035577]; blood microparticle [GO:0072562]; cytoskeleton [GO:0005856]; endoplasmic reticulum [GO:0005783]; extracellular exosome [GO:0070062]; extracellular space [GO:0005615]; integral component of plasma membrane [GO:0005887]; melanosome [GO:0042470]; membrane [GO:0016020]; membrane raft [GO:0045121]; mitochondrion [GO:0005739]; perinuclear region of cytoplasm [GO…	identical protein binding [GO:0042802]; protein homodimerization activity [GO:0042803]; RNA polymerase binding [GO:0070063]
STX11	O75558	Syntaxin-11	STX11	SNARE that acts to regulate protein transport between late endosomes and the trans-Golgi network.	endomembrane system [GO:0012505]; Golgi apparatus [GO:0005794]; integral component of membrane [GO:0016021]; plasma membrane [GO:0005886]; presynaptic active zone membrane [GO:0048787]; SNARE complex [GO:0031201]; synaptic vesicle [GO:0008021]	SNAP receptor activity [GO:0005484]; SNARE binding [GO:0000149]
SYTL4	Q96C24	Synaptotagmin-like protein 4 (Exophilin-2) (Granuphilin)	SYTL4	Modulates exocytosis of dense-core granules and secretion of hormones in the pancreas and the pituitary. Interacts with vesicles containing negatively charged phospholipids in a Ca(2+)-independent manner (By similarity). {ECO:0000250}.	endosome [GO:0005768]; exocytic vesicle [GO:0070382]; extrinsic component of membrane [GO:0019898]; plasma membrane [GO:0005886]; platelet alpha granule membrane [GO:0031092]; transport vesicle membrane [GO:0030658]	metal ion binding [GO:0046872]; neurexin family protein binding [GO:0042043]; phospholipid binding [GO:0005543]; small GTPase binding [GO:0031267]
TSP1	P07996	Thrombospondin-1 (Glycoprotein G)	THBS1 TSP TSP1	Adhesive glycoprotein that mediates cell-to-cell and cell-to-matrix interactions. Binds heparin. May play a role in dentinogenesis and/or maintenance of dentin and dental pulp (By similarity). Ligand for CD36 mediating antiangiogenic properties. Plays a role in ER stress response, via its interaction with the activating transcription factor 6 alpha (ATF6) which produces adaptive ER stress respons…	cell surface [GO:0009986]; collagen-containing extracellular matrix [GO:0062023]; endoplasmic reticulum [GO:0005783]; endoplasmic reticulum lumen [GO:0005788]; external side of plasma membrane [GO:0009897]; extracellular exosome [GO:0070062]; extracellular matrix [GO:0031012]; extracellular region [GO:0005576]; extracellular space [GO:0005615]; fibrinogen complex [GO:0005577]; platelet alpha gran…	calcium ion binding [GO:0005509]; collagen V binding [GO:0070052]; extracellular matrix structural constituent [GO:0005201]; fibrinogen binding [GO:0070051]; fibroblast growth factor binding [GO:0017134]; fibronectin binding [GO:0001968]; heparin binding [GO:0008201]; identical protein binding [GO:0042802]; integrin binding [GO:0005178]; laminin binding [GO:0043236]; low-density lipoprotein parti…
TPP2	P29144	Tripeptidyl-peptidase 2 (TPP-2) (EC 3.4.14.10) (Tripeptidyl aminopeptidase) (Tripeptidyl-peptidase II) (TPP-II)	TPP2	Component of the proteolytic cascade acting downstream of the 26S proteasome in the ubiquitin-proteasome pathway. May be able to complement the 26S proteasome function to some extent under conditions in which the latter is inhibited. Stimulates adipogenesis (By similarity). {ECO:0000250}.	cytoplasm [GO:0005737]; cytosol [GO:0005829]; nuclear body [GO:0016604]; nucleoplasm [GO:0005654]	aminopeptidase activity [GO:0004177]; endopeptidase activity [GO:0004175]; identical protein binding [GO:0042802]; serine-type endopeptidase activity [GO:0004252]; tripeptidyl-peptidase activity [GO:0008240]
TRI23	P36406	E3 ubiquitin-protein ligase TRIM23 (EC 2.3.2.27) (ADP-ribosylation factor domain-containing protein 1) (GTP-binding protein ARD-1) (RING finger protein 46) (RING-type E3 ubiquitin transferase TRIM23) (Tripartite motif-containing protein 23)	TRIM23 ARD1 ARFD1 RNF46	Acts as an E3 ubiquitin-protein ligase. Plays an essential role in autophagy activation during viral infection. Mechanistically, activates TANK-binding kinase 1/TBK1 by facilitating its dimerization and ability to phosphorylate the selective autophagy receptor SQSTM1. In order to achieve this function, TRIM23 mediates 'Lys-27'-linked auto-ubiquitination of its ADP-ribosylation factor (ARF) domain…	Golgi membrane [GO:0000139]; lysosomal membrane [GO:0005765]; nucleus [GO:0005634]; plasma membrane [GO:0005886]	enzyme activator activity [GO:0008047]; GDP binding [GO:0019003]; GTPase activity [GO:0003924]; GTP binding [GO:0005525]; identical protein binding [GO:0042802]; ubiquitin-protein transferase activity [GO:0004842]; zinc ion binding [GO:0008270]
TSN33	Q86UF1	Tetraspanin-33 (Tspan-33) (Penumbra) (hPen) (Proerythroblast new membrane)	TSPAN33 PEN	Plays an important role in normal erythropoiesis (By similarity). It has a role in the differentiation of erythroid progenitors (By similarity). Regulates maturation and trafficking of the transmembrane metalloprotease ADAM10 (PubMed:26686862, PubMed:30463011). Negatively regulates ligand-induced Notch activity probably by regulating ADAM10 activity (PubMed:26686862). Mediates docking of ADAM10 t…	adherens junction [GO:0005912]; cell surface [GO:0009986]; endoplasmic reticulum lumen [GO:0005788]; integral component of plasma membrane [GO:0005887]; plasma membrane [GO:0005886]; pore complex [GO:0046930]; tetraspanin-enriched microdomain [GO:0097197]	enzyme binding [GO:0019899]
TBA1A	Q71U36	Tubulin alpha-1A chain (Alpha-tubulin 3) (Tubulin B-alpha-1) (Tubulin alpha-3 chain) [Cleaved into: Detyrosinated tubulin alpha-1A chain]	TUBA1A TUBA3	Tubulin is the major constituent of microtubules. It binds two moles of GTP, one at an exchangeable site on the beta chain and one at a non-exchangeable site on the alpha chain.	cytoplasm [GO:0005737]; cytoplasmic microtubule [GO:0005881]; cytoplasmic ribonucleoprotein granule [GO:0036464]; cytosol [GO:0005829]; extracellular exosome [GO:0070062]; membrane raft [GO:0045121]; microtubule [GO:0005874]; microtubule cytoskeleton [GO:0015630]; myelin sheath [GO:0043209]; neuromuscular junction [GO:0031594]; nucleus [GO:0005634]; recycling endosome [GO:0055037]	GTP binding [GO:0005525]; identical protein binding [GO:0042802]; protein domain specific binding [GO:0019904]; structural constituent of cytoskeleton [GO:0005200]; structural molecule activity [GO:0005198]
TBA1B	P68363	Tubulin alpha-1B chain (Alpha-tubulin ubiquitous) (Tubulin K-alpha-1) (Tubulin alpha-ubiquitous chain) [Cleaved into: Detyrosinated tubulin alpha-1B chain]	TUBA1B	Tubulin is the major constituent of microtubules. It binds two moles of GTP, one at an exchangeable site on the beta chain and one at a non-exchangeable site on the alpha chain.	cytoplasm [GO:0005737]; cytoplasmic microtubule [GO:0005881]; membrane raft [GO:0045121]; microtubule [GO:0005874]; microtubule cytoskeleton [GO:0015630]	double-stranded RNA binding [GO:0003725]; GTP binding [GO:0005525]; structural constituent of cytoskeleton [GO:0005200]; structural molecule activity [GO:0005198]; ubiquitin protein ligase binding [GO:0031625]
TBA4A	P68366	Tubulin alpha-4A chain (Alpha-tubulin 1) (Testis-specific alpha-tubulin) (Tubulin H2-alpha) (Tubulin alpha-1 chain)	TUBA4A TUBA1	Tubulin is the major constituent of microtubules. It binds two moles of GTP, one at an exchangeable site on the beta chain and one at a non-exchangeable site on the alpha chain.	cytoplasm [GO:0005737]; cytoskeleton [GO:0005856]; cytosol [GO:0005829]; extracellular exosome [GO:0070062]; extracellular region [GO:0005576]; microtubule [GO:0005874]; microtubule cytoskeleton [GO:0015630]	GTP binding [GO:0005525]; protein kinase binding [GO:0019901]; structural constituent of cytoskeleton [GO:0005200]
TBA8	Q9NY65	Tubulin alpha-8 chain (Alpha-tubulin 8) (Tubulin alpha chain-like 2)	TUBA8 TUBAL2	Tubulin is the major constituent of microtubules. It binds two moles of GTP, one at an exchangeable site on the beta chain and one at a non-exchangeable site on the alpha chain.	cytoplasm [GO:0005737]; microtubule [GO:0005874]; microtubule cytoskeleton [GO:0015630]	GTP binding [GO:0005525]; structural constituent of cytoskeleton [GO:0005200]
TBB5	P07437	Tubulin beta chain (Tubulin beta-5 chain)	TUBB TUBB5 OK/SW-cl.56	Tubulin is the major constituent of microtubules. It binds two moles of GTP, one at an exchangeable site on the beta chain and one at a non-exchangeable site on the alpha chain.	azurophil granule lumen [GO:0035578]; cell body [GO:0044297]; cytoplasm [GO:0005737]; cytoplasmic ribonucleoprotein granule [GO:0036464]; cytoskeleton [GO:0005856]; cytosol [GO:0005829]; extracellular exosome [GO:0070062]; extracellular region [GO:0005576]; membrane raft [GO:0045121]; microtubule [GO:0005874]; nuclear envelope lumen [GO:0005641]; nucleus [GO:0005634]; protein-containing complex […	GTPase activating protein binding [GO:0032794]; GTP binding [GO:0005525]; MHC class I protein binding [GO:0042288]; protein-containing complex binding [GO:0044877]; protein domain specific binding [GO:0019904]; structural constituent of cytoskeleton [GO:0005200]; structural molecule activity [GO:0005198]; ubiquitin protein ligase binding [GO:0031625]
VASP	P50552	Vasodilator-stimulated phosphoprotein (VASP)	VASP	Ena/VASP proteins are actin-associated proteins involved in a range of processes dependent on cytoskeleton remodeling and cell polarity such as axon guidance, lamellipodial and filopodial dynamics, platelet activation and cell migration. VASP promotes actin filament elongation. It protects the barbed end of growing actin filaments against capping and increases the rate of actin polymerization in …	actin cytoskeleton [GO:0015629]; bicellular tight junction [GO:0005923]; cytosol [GO:0005829]; extracellular exosome [GO:0070062]; filopodium membrane [GO:0031527]; focal adhesion [GO:0005925]; lamellipodium membrane [GO:0031258]; plasma membrane [GO:0005886]	actin binding [GO:0003779]; cadherin binding [GO:0045296]; profilin binding [GO:0005522]; SH3 domain binding [GO:0017124]
VINC	P18206	Vinculin (Metavinculin) (MV)	VCL	Actin filament (F-actin)-binding protein involved in cell-matrix adhesion and cell-cell adhesion. Regulates cell-surface E-cadherin expression and potentiates mechanosensing by the E-cadherin complex. May also play important roles in cell morphology and locomotion. {ECO:0000269|PubMed:20484056}.	adherens junction [GO:0005912]; brush border [GO:0005903]; cell-cell contact zone [GO:0044291]; cell-cell junction [GO:0005911]; cell-substrate junction [GO:0030055]; costamere [GO:0043034]; cytoskeleton [GO:0005856]; cytosol [GO:0005829]; extracellular exosome [GO:0070062]; extracellular region [GO:0005576]; extracellular vesicle [GO:1903561]; fascia adherens [GO:0005916]; ficolin-1-rich granule…	actin binding [GO:0003779]; alpha-catenin binding [GO:0045294]; beta-catenin binding [GO:0008013]; cadherin binding [GO:0045296]; dystroglycan binding [GO:0002162]; structural molecule activity [GO:0005198]; ubiquitin protein ligase binding [GO:0031625]
VWF	P04275	von Willebrand factor (vWF) [Cleaved into: von Willebrand antigen 2 (von Willebrand antigen II)]	VWF F8VWF	Important in the maintenance of hemostasis, it promotes adhesion of platelets to the sites of vascular injury by forming a molecular bridge between sub-endothelial collagen matrix and platelet-surface receptor complex GPIb-IX-V. Also acts as a chaperone for coagulation factor VIII, delivering it to the site of injury, stabilizing its heterodimeric structure and protecting it from premature cleara…	collagen-containing extracellular matrix [GO:0062023]; endoplasmic reticulum [GO:0005783]; extracellular exosome [GO:0070062]; extracellular matrix [GO:0031012]; extracellular region [GO:0005576]; extracellular space [GO:0005615]; platelet alpha granule [GO:0031091]; platelet alpha granule lumen [GO:0031093]; Weibel-Palade body [GO:0033093]	chaperone binding [GO:0051087]; collagen binding [GO:0005518]; identical protein binding [GO:0042802]; immunoglobulin binding [GO:0019865]; integrin binding [GO:0005178]; protease binding [GO:0002020]; protein N-terminus binding [GO:0047485]
1433B	P31946	14-3-3 protein beta/alpha (Protein 1054) (Protein kinase C inhibitor protein 1) (KCIP-1) [Cleaved into: 14-3-3 protein beta/alpha, N-terminally processed]	YWHAB	Adapter protein implicated in the regulation of a large spectrum of both general and specialized signaling pathways. Binds to a large number of partners, usually by recognition of a phosphoserine or phosphothreonine motif. Binding generally results in the modulation of the activity of the binding partner. Negative regulator of osteogenesis. Blocks the nuclear translocation of the phosphorylated f…	cytoplasm [GO:0005737]; cytosol [GO:0005829]; extracellular exosome [GO:0070062]; focal adhesion [GO:0005925]; melanosome [GO:0042470]; membrane [GO:0016020]; nucleus [GO:0005634]; perinuclear region of cytoplasm [GO:0048471]; transcription repressor complex [GO:0017053]; vacuolar membrane [GO:0005774]	cadherin binding [GO:0045296]; enzyme binding [GO:0019899]; histone deacetylase binding [GO:0042826]; identical protein binding [GO:0042802]; phosphoprotein binding [GO:0051219]; phosphoserine residue binding [GO:0050815]; protein-containing complex binding [GO:0044877]; protein C-terminus binding [GO:0008022]; protein domain specific binding [GO:0019904]; protein kinase inhibitor activity [GO:00…
1433G	P61981	14-3-3 protein gamma (Protein kinase C inhibitor protein 1) (KCIP-1) [Cleaved into: 14-3-3 protein gamma, N-terminally processed]	YWHAG	Adapter protein implicated in the regulation of a large spectrum of both general and specialized signaling pathways. Binds to a large number of partners, usually by recognition of a phosphoserine or phosphothreonine motif. Binding generally results in the modulation of the activity of the binding partner. {ECO:0000269|PubMed:16511572}.	cytosol [GO:0005829]; extracellular exosome [GO:0070062]; focal adhesion [GO:0005925]; membrane [GO:0016020]; presynapse [GO:0098793]	identical protein binding [GO:0042802]; insulin-like growth factor receptor binding [GO:0005159]; protein domain specific binding [GO:0019904]; protein kinase C binding [GO:0005080]; protein kinase C inhibitor activity [GO:0008426]; receptor tyrosine kinase binding [GO:0030971]; RNA binding [GO:0003723]
1433F	Q04917	14-3-3 protein eta (Protein AS1)	YWHAH YWHA1	Adapter protein implicated in the regulation of a large spectrum of both general and specialized signaling pathways. Binds to a large number of partners, usually by recognition of a phosphoserine or phosphothreonine motif. Binding generally results in the modulation of the activity of the binding partner. Negatively regulates the kinase activity of PDPK1. {ECO:0000269|PubMed:12177059}.	cytoplasm [GO:0005737]; cytosol [GO:0005829]; extracellular exosome [GO:0070062]; intercalated disc [GO:0014704]; plasma membrane [GO:0005886]	actin binding [GO:0003779]; enzyme binding [GO:0019899]; glucocorticoid receptor binding [GO:0035259]; identical protein binding [GO:0042802]; insulin-like growth factor receptor binding [GO:0005159]; protein domain specific binding [GO:0019904]; protein heterodimerization activity [GO:0046982]; sodium channel regulator activity [GO:0017080]; transmembrane transporter binding [GO:0044325]
1433Z	P63104	14-3-3 protein zeta/delta (Protein kinase C inhibitor protein 1) (KCIP-1)	YWHAZ	Adapter protein implicated in the regulation of a large spectrum of both general and specialized signaling pathways. Binds to a large number of partners, usually by recognition of a phosphoserine or phosphothreonine motif. Binding generally results in the modulation of the activity of the binding partner. Induces ARHGEF7 activity on RAC1 as well as lamellipodia and membrane ruffle formation (PubM…	blood microparticle [GO:0072562]; cytoplasm [GO:0005737]; cytosol [GO:0005829]; extracellular exosome [GO:0070062]; extracellular space [GO:0005615]; focal adhesion [GO:0005925]; glutamatergic synapse [GO:0098978]; hippocampal mossy fiber to CA3 synapse [GO:0098686]; melanosome [GO:0042470]; nucleoplasm [GO:0005654]; nucleus [GO:0005634]; vesicle [GO:0031982]	cadherin binding [GO:0045296]; DNA-binding transcription factor binding [GO:0140297]; identical protein binding [GO:0042802]; protein domain specific binding [GO:0019904]; protein kinase binding [GO:0019901]; RNA binding [GO:0003723]; transmembrane transporter binding [GO:0044325]; ubiquitin protein ligase binding [GO:0031625]
ACTB	P60709	Actin, cytoplasmic 1 (Beta-actin) [Cleaved into: Actin, cytoplasmic 1, N-terminally processed]	ACTB	Actin is a highly conserved protein that polymerizes to produce filaments that form cross-linked networks in the cytoplasm of cells (PubMed:29581253). Actin exists in both monomeric (G-actin) and polymeric (F-actin) forms, both forms playing key functions, such as cell motility and contraction (PubMed:29581253). In addition to their role in the cytoplasmic cytoskeleton, G- and F-actin also locali…	actin cytoskeleton [GO:0015629]; actin filament [GO:0005884]; adherens junction [GO:0005912]; apical junction complex [GO:0043296]; axon [GO:0030424]; blood microparticle [GO:0072562]; calyx of Held [GO:0044305]; cell-cell junction [GO:0005911]; chromatin [GO:0000785]; cortical cytoskeleton [GO:0030863]; cytoplasm [GO:0005737]; cytoplasmic ribonucleoprotein granule [GO:0036464]; cytoskeleton [GO:…	ATP binding [GO:0005524]; identical protein binding [GO:0042802]; kinesin binding [GO:0019894]; nitric-oxide synthase binding [GO:0050998]; protein kinase binding [GO:0019901]; structural constituent of cytoskeleton [GO:0005200]; structural constituent of postsynaptic actin cytoskeleton [GO:0098973]; Tat protein binding [GO:0030957]; tau protein binding [GO:0048156]
ARP2	P61160	Actin-related protein 2 (Actin-like protein 2)	ACTR2 ARP2	ATP-binding component of the Arp2/3 complex, a multiprotein complex that mediates actin polymerization upon stimulation by nucleation-promoting factor (NPF) (PubMed:9000076). The Arp2/3 complex mediates the formation of branched actin networks in the cytoplasm, providing the force for cell motility (PubMed:9000076). Seems to contact the pointed end of the daughter actin filament (PubMed:9000076).…	actin cap [GO:0030478]; actin cytoskeleton [GO:0015629]; Arp2/3 protein complex [GO:0005885]; azurophil granule lumen [GO:0035578]; cytoplasm [GO:0005737]; cytosol [GO:0005829]; extracellular exosome [GO:0070062]; extracellular region [GO:0005576]; ficolin-1-rich granule lumen [GO:1904813]; focal adhesion [GO:0005925]; lamellipodium [GO:0030027]; membrane [GO:0016020]; nucleus [GO:0005634]; podos…	actin binding [GO:0003779]; ATP binding [GO:0005524]; structural constituent of cytoskeleton [GO:0005200]
A16A1	Q8IZ83	Aldehyde dehydrogenase family 16 member A1	ALDH16A1		membrane [GO:0016020]	oxidoreductase activity, acting on the aldehyde or oxo group of donors, NAD or NADP as acceptor [GO:0016620]
ALDOA	P04075	Fructose-bisphosphate aldolase A (EC 4.1.2.13) (Lung cancer antigen NY-LU-1) (Muscle-type aldolase)	ALDOA ALDA	Plays a key role in glycolysis and gluconeogenesis. In addition, may also function as scaffolding protein (By similarity). {ECO:0000250}.	actin cytoskeleton [GO:0015629]; cytosol [GO:0005829]; extracellular exosome [GO:0070062]; extracellular region [GO:0005576]; extracellular space [GO:0005615]; ficolin-1-rich granule lumen [GO:1904813]; I band [GO:0031674]; M band [GO:0031430]; membrane [GO:0016020]; nucleus [GO:0005634]; platelet alpha granule lumen [GO:0031093]; secretory granule lumen [GO:0034774]; sperm head [GO:0061827]; ter…	actin binding [GO:0003779]; cadherin binding [GO:0045296]; cytoskeletal protein binding [GO:0008092]; fructose binding [GO:0070061]; fructose-bisphosphate aldolase activity [GO:0004332]; identical protein binding [GO:0042802]; RNA binding [GO:0003723]; tubulin binding [GO:0015631]
LOX12	P18054	Polyunsaturated fatty acid lipoxygenase ALOX12 (EC 1.13.11.-) (Arachidonate (12S)-lipoxygenase) (12S-LOX) (12S-lipoxygenase) (EC 1.13.11.31) (Arachidonate (15S)-lipoxygenase) (EC 1.13.11.33) (Linoleate (13S)-lipoxygenase) (Lipoxin synthase 12-LO) (EC 3.3.2.-) (Platelet-type lipoxygenase 12)	ALOX12 12LO LOG12	Catalyzes the regio and stereo-specific incorporation of molecular oxygen into free and esterified polyunsaturated fatty acids generating lipid hydroperoxides that can be further reduced to the corresponding hydroxy species (PubMed:17493578, PubMed:1851637, PubMed:8319693, PubMed:8500694, PubMed:18311922, PubMed:32404334). Mainly converts arachidonate ((5Z,8Z,11Z,14Z)-eicosatetraenoate) to the sp…	cytoplasm [GO:0005737]; cytosol [GO:0005829]; extracellular exosome [GO:0070062]; membrane [GO:0016020]; plasma membrane [GO:0005886]; sarcolemma [GO:0042383]	arachidonate 12(S)-lipoxygenase activity [GO:0004052]; arachidonate 15-lipoxygenase activity [GO:0050473]; hepoxilin-epoxide hydrolase activity [GO:0047977]; iron ion binding [GO:0005506]; linoleate 13S-lipoxygenase activity [GO:0016165]; oxidoreductase activity, acting on single donors with incorporation of molecular oxygen, incorporation of two atoms of oxygen [GO:0016702]
ANXA4	P09525	Annexin A4 (35-beta calcimedin) (Annexin IV) (Annexin-4) (Carbohydrate-binding protein p33/p41) (Chromobindin-4) (Endonexin I) (Lipocortin IV) (P32.5) (PP4-X) (Placental anticoagulant protein II) (PAP-II) (Protein II)	ANXA4 ANX4	Calcium/phospholipid-binding protein which promotes membrane fusion and is involved in exocytosis. {ECO:0000250}.	cell surface [GO:0009986]; collagen-containing extracellular matrix [GO:0062023]; cytoplasm [GO:0005737]; cytoplasmic vesicle [GO:0031410]; extracellular exosome [GO:0070062]; nuclear membrane [GO:0031965]; nucleus [GO:0005634]; perinuclear region of cytoplasm [GO:0048471]; plasma membrane [GO:0005886]; vesicle membrane [GO:0012506]	calcium-dependent phospholipid binding [GO:0005544]; calcium-dependent protein binding [GO:0048306]; calcium ion binding [GO:0005509]; identical protein binding [GO:0042802]; NF-kappaB binding [GO:0051059]; phospholipase inhibitor activity [GO:0004859]
ANXA5	P08758	Annexin A5 (Anchorin CII) (Annexin V) (Annexin-5) (Calphobindin I) (CBP-I) (Endonexin II) (Lipocortin V) (Placental anticoagulant protein 4) (PP4) (Placental anticoagulant protein I) (PAP-I) (Thromboplastin inhibitor) (Vascular anticoagulant-alpha) (VAC-alpha)	ANXA5 ANX5 ENX2 PP4	This protein is an anticoagulant protein that acts as an indirect inhibitor of the thromboplastin-specific complex, which is involved in the blood coagulation cascade.	collagen-containing extracellular matrix [GO:0062023]; cytoplasm [GO:0005737]; cytosol [GO:0005829]; extracellular exosome [GO:0070062]; extracellular region [GO:0005576]; focal adhesion [GO:0005925]; membrane [GO:0016020]	calcium-dependent phospholipid binding [GO:0005544]; calcium ion binding [GO:0005509]; phospholipase inhibitor activity [GO:0004859]; phospholipid binding [GO:0005543]
APOC4	P55056	Apolipoprotein C-IV (Apo-CIV) (ApoC-IV) (Apolipoprotein C4)	APOC4	May participate in lipoprotein metabolism.	extracellular region [GO:0005576]; high-density lipoprotein particle [GO:0034364]; very-low-density lipoprotein particle [GO:0034361]	lipid transporter activity [GO:0005319]
RHG01	Q07960	Rho GTPase-activating protein 1 (CDC42 GTPase-activating protein) (GTPase-activating protein rhoGAP) (Rho-related small GTPase protein activator) (Rho-type GTPase-activating protein 1) (p50-RhoGAP)	ARHGAP1 CDC42GAP RHOGAP1	GTPase activator for the Rho, Rac and Cdc42 proteins, converting them to the putatively inactive GDP-bound state. Cdc42 seems to be the preferred substrate.	cytoplasm [GO:0005737]; cytosol [GO:0005829]; endosome membrane [GO:0010008]; extracellular exosome [GO:0070062]; perinuclear region of cytoplasm [GO:0048471]	cadherin binding [GO:0045296]; GTPase activator activity [GO:0005096]; SH3 domain binding [GO:0017124]; small GTPase binding [GO:0031267]
BIN2	Q9UBW5	Bridging integrator 2 (Breast cancer-associated protein 1)	BIN2 BRAP1	Promotes cell motility and migration, probably via its interaction with the cell membrane and with podosome proteins that mediate interaction with the cytoskeleton. Modulates membrane curvature and mediates membrane tubulation. Plays a role in podosome formation. Inhibits phagocytosis. {ECO:0000269|PubMed:23285027}.	cell cortex [GO:0005938]; cell junction [GO:0030054]; cell projection [GO:0042995]; extracellular region [GO:0005576]; ficolin-1-rich granule lumen [GO:1904813]; phagocytic cup [GO:0001891]; plasma membrane [GO:0005886]; podosome [GO:0002102]; secretory granule lumen [GO:0034774]	phospholipid binding [GO:0005543]
BTK	Q06187	Tyrosine-protein kinase BTK (EC 2.7.10.2) (Agammaglobulinemia tyrosine kinase) (ATK) (B-cell progenitor kinase) (BPK) (Bruton tyrosine kinase)	BTK AGMX1 ATK BPK	Non-receptor tyrosine kinase indispensable for B lymphocyte development, differentiation and signaling. Binding of antigen to the B-cell antigen receptor (BCR) triggers signaling that ultimately leads to B-cell activation. After BCR engagement and activation at the plasma membrane, phosphorylates PLCG2 at several sites, igniting the downstream signaling pathway through calcium mobilization, follo…	cytoplasm [GO:0005737]; cytoplasmic vesicle [GO:0031410]; cytosol [GO:0005829]; membrane raft [GO:0045121]; nucleus [GO:0005634]; perinuclear region of cytoplasm [GO:0048471]; plasma membrane [GO:0005886]	ATP binding [GO:0005524]; identical protein binding [GO:0042802]; metal ion binding [GO:0046872]; non-membrane spanning protein tyrosine kinase activity [GO:0004715]; phosphatidylinositol-3,4,5-trisphosphate binding [GO:0005547]; phospholipase activator activity [GO:0016004]; phospholipase binding [GO:0043274]; protein tyrosine kinase activity [GO:0004713]; transmembrane receptor protein tyrosine…
CO6	P13671	Complement component C6	C6	Constituent of the membrane attack complex (MAC) that plays a key role in the innate and adaptive immune response by forming pores in the plasma membrane of target cells.	extracellular exosome [GO:0070062]; extracellular region [GO:0005576]; membrane attack complex [GO:0005579]
CO9	P02748	Complement component C9 [Cleaved into: Complement component C9a; Complement component C9b]	C9	Constituent of the membrane attack complex (MAC) that plays a key role in the innate and adaptive immune response by forming pores in the plasma membrane of target cells (PubMed:9634479, PubMed:9212048, PubMed:26841934). C9 is the pore-forming subunit of the MAC (PubMed:4055801, PubMed:26841934, PubMed:30111885). {ECO:0000269|PubMed:26841934, ECO:0000269|PubMed:30111885, ECO:0000269|PubMed:405580…	blood microparticle [GO:0072562]; extracellular exosome [GO:0070062]; extracellular region [GO:0005576]; extracellular space [GO:0005615]; membrane attack complex [GO:0005579]; plasma membrane [GO:0005886]
CAH2	P00918	Carbonic anhydrase 2 (EC 4.2.1.1) (Carbonate dehydratase II) (Carbonic anhydrase C) (CAC) (Carbonic anhydrase II) (CA-II)	CA2	Essential for bone resorption and osteoclast differentiation (By similarity). Reversible hydration of carbon dioxide. Can hydrate cyanamide to urea. Involved in the regulation of fluid secretion into the anterior chamber of the eye. Contributes to intracellular pH regulation in the duodenal upper villous epithelium during proton-coupled peptide absorption. Stimulates the chloride-bicarbonate exch…	apical part of cell [GO:0045177]; axon [GO:0030424]; basolateral plasma membrane [GO:0016323]; cytoplasm [GO:0005737]; cytosol [GO:0005829]; extracellular exosome [GO:0070062]; microvillus [GO:0005902]; plasma membrane [GO:0005886]	arylesterase activity [GO:0004064]; carbonate dehydratase activity [GO:0004089]; hydro-lyase activity [GO:0016836]; zinc ion binding [GO:0008270]
CAZA1	P52907	F-actin-capping protein subunit alpha-1 (CapZ alpha-1)	CAPZA1	F-actin-capping proteins bind in a Ca(2+)-independent manner to the fast growing ends of actin filaments (barbed end) thereby blocking the exchange of subunits at these ends. Unlike other capping proteins (such as gelsolin and severin), these proteins do not sever actin filaments. May play a role in the formation of epithelial cell junctions. {ECO:0000269|PubMed:22891260}.	actin cytoskeleton [GO:0015629]; cytoskeleton [GO:0005856]; cytosol [GO:0005829]; extracellular exosome [GO:0070062]; extracellular region [GO:0005576]; F-actin capping protein complex [GO:0008290]; WASH complex [GO:0071203]	actin binding [GO:0003779]; actin filament binding [GO:0051015]; cadherin binding [GO:0045296]
CAZA2	P47755	F-actin-capping protein subunit alpha-2 (CapZ alpha-2)	CAPZA2	F-actin-capping proteins bind in a Ca(2+)-independent manner to the fast growing ends of actin filaments (barbed end) thereby blocking the exchange of subunits at these ends. Unlike other capping proteins (such as gelsolin and severin), these proteins do not sever actin filaments.	actin cytoskeleton [GO:0015629]; brush border [GO:0005903]; cortical cytoskeleton [GO:0030863]; cytosol [GO:0005829]; extracellular exosome [GO:0070062]; extracellular region [GO:0005576]; F-actin capping protein complex [GO:0008290]; membrane [GO:0016020]	actin filament binding [GO:0051015]
TCPB	P78371	T-complex protein 1 subunit beta (TCP-1-beta) (CCT-beta)	CCT2 99D8.1 CCTB	Component of the chaperonin-containing T-complex (TRiC), a molecular chaperone complex that assists the folding of proteins upon ATP hydrolysis (PubMed:25467444). The TRiC complex mediates the folding of WRAP53/TCAB1, thereby regulating telomere maintenance (PubMed:25467444). As part of the TRiC complex may play a role in the assembly of BBSome, a complex involved in ciliogenesis regulating trans…	azurophil granule lumen [GO:0035578]; cell body [GO:0044297]; chaperonin-containing T-complex [GO:0005832]; cytosol [GO:0005829]; extracellular exosome [GO:0070062]; extracellular region [GO:0005576]; microtubule [GO:0005874]; zona pellucida receptor complex [GO:0002199]	ATP binding [GO:0005524]; protein folding chaperone [GO:0044183]; ubiquitin protein ligase binding [GO:0031625]; unfolded protein binding [GO:0051082]
TCPD	P50991	T-complex protein 1 subunit delta (TCP-1-delta) (CCT-delta) (Stimulator of TAR RNA-binding)	CCT4 CCTD SRB	Component of the chaperonin-containing T-complex (TRiC), a molecular chaperone complex that assists the folding of proteins upon ATP hydrolysis (PubMed:25467444). The TRiC complex mediates the folding of WRAP53/TCAB1, thereby regulating telomere maintenance (PubMed:25467444). As part of the TRiC complex may play a role in the assembly of BBSome, a complex involved in ciliogenesis regulating trans…	cell body [GO:0044297]; cell projection [GO:0042995]; centrosome [GO:0005813]; chaperonin-containing T-complex [GO:0005832]; cytosol [GO:0005829]; extracellular exosome [GO:0070062]; melanosome [GO:0042470]; microtubule [GO:0005874]; nucleoplasm [GO:0005654]; zona pellucida receptor complex [GO:0002199]	ATP binding [GO:0005524]; protein folding chaperone [GO:0044183]; RNA binding [GO:0003723]; unfolded protein binding [GO:0051082]
TCPH	Q99832	T-complex protein 1 subunit eta (TCP-1-eta) (CCT-eta) (HIV-1 Nef-interacting protein) [Cleaved into: T-complex protein 1 subunit eta, N-terminally processed]	CCT7 CCTH NIP7-1	Component of the chaperonin-containing T-complex (TRiC), a molecular chaperone complex that assists the folding of proteins upon ATP hydrolysis (PubMed:25467444). The TRiC complex mediates the folding of WRAP53/TCAB1, thereby regulating telomere maintenance (PubMed:25467444). The TRiC complex plays a role in the folding of actin and tubulin (Probable). {ECO:0000269|PubMed:25467444, ECO:0000305}.	cell body [GO:0044297]; chaperonin-containing T-complex [GO:0005832]; cytoplasm [GO:0005737]; cytosol [GO:0005829]; extracellular exosome [GO:0070062]; microtubule [GO:0005874]	ATP binding [GO:0005524]; protein folding chaperone [GO:0044183]; unfolded protein binding [GO:0051082]
TCPQ	P50990	T-complex protein 1 subunit theta (TCP-1-theta) (CCT-theta) (Chaperonin containing T-complex polypeptide 1 subunit 8) (Renal carcinoma antigen NY-REN-15)	CCT8 C21orf112 CCTQ KIAA0002	Component of the chaperonin-containing T-complex (TRiC), a molecular chaperone complex that assists the folding of proteins upon ATP hydrolysis (PubMed:25467444). The TRiC complex mediates the folding of WRAP53/TCAB1, thereby regulating telomere maintenance (PubMed:25467444). As part of the TRiC complex may play a role in the assembly of BBSome, a complex involved in ciliogenesis regulating trans…	azurophil granule lumen [GO:0035578]; cell body [GO:0044297]; centrosome [GO:0005813]; chaperonin-containing T-complex [GO:0005832]; cilium [GO:0005929]; cytoplasm [GO:0005737]; cytosol [GO:0005829]; extracellular exosome [GO:0070062]; extracellular region [GO:0005576]; ficolin-1-rich granule lumen [GO:1904813]; intermediate filament cytoskeleton [GO:0045111]; microtubule [GO:0005874]; nucleoplas…	ATPase [GO:0016887]; ATP binding [GO:0005524]; cadherin binding [GO:0045296]; protein folding chaperone [GO:0044183]; unfolded protein binding [GO:0051082]
CD82	P27701	CD82 antigen (C33 antigen) (IA4) (Inducible membrane protein R2) (Metastasis suppressor Kangai-1) (Suppressor of tumorigenicity 6 protein) (Tetraspanin-27) (Tspan-27) (CD antigen CD82)	CD82 KAI1 SAR2 ST6 TSPAN27	Associates with CD4 or CD8 and delivers costimulatory signals for the TCR/CD3 pathway.	extracellular exosome [GO:0070062]; integral component of plasma membrane [GO:0005887]; plasma membrane [GO:0005886]
FHR1	Q03591	Complement factor H-related protein 1 (FHR-1) (H factor-like protein 1) (H-factor-like 1) (H36)	CFHR1 CFHL CFHL1 CFHL1P CFHR1P FHR1 HFL1 HFL2	Involved in complement regulation. The dimerized forms have avidity for tissue-bound complement fragments and efficiently compete with the physiological complement inhibitor CFH. Can associate with lipoproteins and may play a role in lipid metabolism. {ECO:0000269|PubMed:23487775}.	blood microparticle [GO:0072562]; extracellular region [GO:0005576]; extracellular space [GO:0005615]; protein-containing complex [GO:0032991]	identical protein binding [GO:0042802]
COF1	P23528	Cofilin-1 (18 kDa phosphoprotein) (p18) (Cofilin, non-muscle isoform)	CFL1 CFL	Binds to F-actin and exhibits pH-sensitive F-actin depolymerizing activity (PubMed:11812157). In conjunction with the subcortical maternal complex (SCMC), plays an essential role for zygotes to progress beyond the first embryonic cell divisions via regulation of actin dynamics (PubMed:15580268). Required for the centralization of the mitotic spindle and symmetric division of zygotes (By similarit…	actin cytoskeleton [GO:0015629]; cytoplasm [GO:0005737]; cytosol [GO:0005829]; extracellular exosome [GO:0070062]; extracellular space [GO:0005615]; focal adhesion [GO:0005925]; lamellipodium [GO:0030027]; lamellipodium membrane [GO:0031258]; membrane [GO:0016020]; nuclear matrix [GO:0016363]; nucleus [GO:0005634]; ruffle membrane [GO:0032587]; vesicle [GO:0031982]	actin filament binding [GO:0051015]
CLIC1	O00299	Chloride intracellular channel protein 1 (Chloride channel ABP) (Nuclear chloride ion channel 27) (NCC27) (Regulatory nuclear chloride ion channel protein) (hRNCC)	CLIC1 G6 NCC27	Can insert into membranes and form chloride ion channels. Channel activity depends on the pH. Membrane insertion seems to be redox-regulated and may occur only under oxydizing conditions. Involved in regulation of the cell cycle. {ECO:0000269|PubMed:10834939, ECO:0000269|PubMed:11195932, ECO:0000269|PubMed:11551966, ECO:0000269|PubMed:11940526, ECO:0000269|PubMed:11978800, ECO:0000269|PubMed:1461…	blood microparticle [GO:0072562]; brush border [GO:0005903]; chloride channel complex [GO:0034707]; cytoplasm [GO:0005737]; extracellular exosome [GO:0070062]; extracellular space [GO:0005615]; membrane [GO:0016020]; mitochondrion [GO:0005739]; nuclear envelope [GO:0005635]; nuclear membrane [GO:0031965]; nucleus [GO:0005634]; perinuclear region of cytoplasm [GO:0048471]; plasma membrane [GO:0005…	cadherin binding [GO:0045296]; chloride channel activity [GO:0005254]; voltage-gated ion channel activity [GO:0005244]
CKLF5	Q96DZ9	CKLF-like MARVEL transmembrane domain-containing protein 5 (Chemokine-like factor superfamily member 5)	CMTM5 CKLFSF5		extracellular space [GO:0005615]; integral component of membrane [GO:0016021]	cytokine activity [GO:0005125]
COPB	P53618	Coatomer subunit beta (Beta-coat protein) (Beta-COP)	COPB1 COPB MSTP026	The coatomer is a cytosolic protein complex that binds to dilysine motifs and reversibly associates with Golgi non-clathrin-coated vesicles, which further mediate biosynthetic protein transport from the ER, via the Golgi up to the trans Golgi network. Coatomer complex is required for budding from Golgi membranes, and is essential for the retrograde Golgi-to-ER transport of dilysine-tagged protein…	COPI vesicle coat [GO:0030126]; cytosol [GO:0005829]; endoplasmic reticulum-Golgi intermediate compartment [GO:0005793]; endoplasmic reticulum membrane [GO:0005789]; ficolin-1-rich granule membrane [GO:0101003]; Golgi apparatus [GO:0005794]; Golgi-associated vesicle [GO:0005798]; Golgi membrane [GO:0000139]; intracellular membrane-bounded organelle [GO:0043231]; membrane [GO:0016020]; plasma memb…	structural molecule activity [GO:0005198]
COR1A	P31146	Coronin-1A (Coronin-like protein A) (Clipin-A) (Coronin-like protein p57) (Tryptophan aspartate-containing coat protein) (TACO)	CORO1A CORO1	May be a crucial component of the cytoskeleton of highly motile cells, functioning both in the invagination of large pieces of plasma membrane, as well as in forming protrusions of the plasma membrane involved in cell locomotion. In mycobacteria-infected cells, its retention on the phagosomal membrane prevents fusion between phagosomes and lysosomes. {ECO:0000269|PubMed:10338208}.	actin filament [GO:0005884]; axon [GO:0030424]; cell-cell junction [GO:0005911]; cortical actin cytoskeleton [GO:0030864]; cytoplasm [GO:0005737]; cytosol [GO:0005829]; early endosome [GO:0005769]; extracellular exosome [GO:0070062]; glutamatergic synapse [GO:0098978]; immunological synapse [GO:0001772]; lamellipodium [GO:0030027]; membrane [GO:0016020]; phagocytic cup [GO:0001891]; phagocytic ve…	actin binding [GO:0003779]; actin filament binding [GO:0051015]; actin monomer binding [GO:0003785]; cytoskeletal protein binding [GO:0008092]; myosin heavy chain binding [GO:0032036]; phosphatidylinositol 3-kinase binding [GO:0043548]; protein C-terminus binding [GO:0008022]; protein homodimerization activity [GO:0042803]; RNA binding [GO:0003723]
COTL1	Q14019	Coactosin-like protein	COTL1 CLP	Binds to F-actin in a calcium-independent manner. Has no direct effect on actin depolymerization. Acts as a chaperone for ALOX5 (5LO), influencing both its stability and activity in leukotrienes synthesis. {ECO:0000269|PubMed:11583571, ECO:0000269|PubMed:19807693}.	cortical actin cytoskeleton [GO:0030864]; cytosol [GO:0005829]; extracellular exosome [GO:0070062]; extracellular region [GO:0005576]; ficolin-1-rich granule lumen [GO:1904813]; nucleus [GO:0005634]; plasma membrane [GO:0005886]; secretory granule lumen [GO:0034774]	actin binding [GO:0003779]; actin filament binding [GO:0051015]; enzyme binding [GO:0019899]
DCTN2	Q13561	Dynactin subunit 2 (50 kDa dynein-associated polypeptide) (Dynactin complex 50 kDa subunit) (DCTN-50) (p50 dynamitin)	DCTN2 DCTN50	Modulates cytoplasmic dynein binding to an organelle, and plays a role in prometaphase chromosome alignment and spindle organization during mitosis. Involved in anchoring microtubules to centrosomes. May play a role in synapse formation during brain development.	centrosome [GO:0005813]; cytoplasm [GO:0005737]; cytosol [GO:0005829]; dynactin complex [GO:0005869]; dynein complex [GO:0030286]; extracellular exosome [GO:0070062]; growth cone [GO:0030426]; kinetochore [GO:0000776]; membrane [GO:0016020]; microtubule [GO:0005874]; vesicle [GO:0031982]	identical protein binding [GO:0042802]; protein kinase binding [GO:0019901]; spectrin binding [GO:0030507]
DYN1	Q05193	Dynamin-1 (EC 3.6.5.5)	DNM1 DNM	Microtubule-associated force-producing protein involved in producing microtubule bundles and able to bind and hydrolyze GTP. Most probably involved in vesicular trafficking processes. Involved in receptor-mediated endocytosis.	axon [GO:0030424]; cytoplasm [GO:0005737]; cytoplasmic vesicle [GO:0031410]; dendritic spine head [GO:0044327]; extracellular exosome [GO:0070062]; glutamatergic synapse [GO:0098978]; Golgi apparatus [GO:0005794]; membrane [GO:0016020]; membrane coat [GO:0030117]; microtubule [GO:0005874]; microtubule cytoskeleton [GO:0015630]; mitochondrial membrane [GO:0031966]; nucleoplasm [GO:0005654]; photor…	D2 dopamine receptor binding [GO:0031749]; GTPase activity [GO:0003924]; GTP binding [GO:0005525]; identical protein binding [GO:0042802]; microtubule binding [GO:0008017]; nitric-oxide synthase binding [GO:0050998]; protein-containing complex binding [GO:0044877]; protein C-terminus binding [GO:0008022]; protein kinase binding [GO:0019901]; RNA binding [GO:0003723]; SH3 domain binding [GO:001712…
DNM1L	O00429	Dynamin-1-like protein (EC 3.6.5.5) (Dnm1p/Vps1p-like protein) (DVLP) (Dynamin family member proline-rich carboxyl-terminal domain less) (Dymple) (Dynamin-like protein) (Dynamin-like protein 4) (Dynamin-like protein IV) (HdynIV) (Dynamin-related protein 1)	DNM1L DLP1 DRP1	Functions in mitochondrial and peroxisomal division (PubMed:9570752, PubMed:9786947, PubMed:11514614, PubMed:12499366, PubMed:17301055, PubMed:17553808, PubMed:17460227, PubMed:18695047, PubMed:18838687, PubMed:19638400, PubMed:19411255, PubMed:19342591, PubMed:23921378, PubMed:23283981, PubMed:23530241, PubMed:29478834, PubMed:32484300, PubMed:27145208, PubMed:26992161, PubMed:27301544, PubMed:2…	brush border [GO:0005903]; clathrin-coated pit [GO:0005905]; cytoplasm [GO:0005737]; cytosol [GO:0005829]; endoplasmic reticulum [GO:0005783]; endoplasmic reticulum membrane [GO:0005789]; Golgi apparatus [GO:0005794]; Golgi membrane [GO:0000139]; intracellular membrane-bounded organelle [GO:0043231]; membrane [GO:0016020]; microtubule [GO:0005874]; mitochondrial membrane [GO:0031966]; mitochondri…	BH2 domain binding [GO:0051433]; clathrin binding [GO:0030276]; GTPase activator activity [GO:0005096]; GTPase activity [GO:0003924]; GTP binding [GO:0005525]; GTP-dependent protein binding [GO:0030742]; identical protein binding [GO:0042802]; lipid binding [GO:0008289]; microtubule binding [GO:0008017]; protein-containing complex binding [GO:0044877]; protein homodimerization activity [GO:004280…
DNPEP	Q9ULA0	Aspartyl aminopeptidase (EC 3.4.11.21)	DNPEP ASPEP DAP	Aminopeptidase with specificity towards an acidic amino acid at the N-terminus. Likely to play an important role in intracellular protein and peptide metabolism. {ECO:0000269|PubMed:9632644}.	blood microparticle [GO:0072562]; cytoplasm [GO:0005737]; cytosol [GO:0005829]; nucleus [GO:0005634]	aminopeptidase activity [GO:0004177]; identical protein binding [GO:0042802]; metallopeptidase activity [GO:0008237]; zinc ion binding [GO:0008270]
DYHC1	Q14204	Cytoplasmic dynein 1 heavy chain 1 (Cytoplasmic dynein heavy chain 1) (Dynein heavy chain, cytosolic)	DYNC1H1 DHC1 DNCH1 DNCL DNECL DYHC KIAA0325	Cytoplasmic dynein 1 acts as a motor for the intracellular retrograde motility of vesicles and organelles along microtubules. Dynein has ATPase activity; the force-producing power stroke is thought to occur on release of ADP. Plays a role in mitotic spindle assembly and metaphase plate congression (PubMed:27462074). {ECO:0000269|PubMed:27462074}.	axon cytoplasm [GO:1904115]; azurophil granule lumen [GO:0035578]; cell cortex [GO:0005938]; centrosome [GO:0005813]; cytoplasmic dynein complex [GO:0005868]; cytoplasmic microtubule [GO:0005881]; cytosol [GO:0005829]; dynein complex [GO:0030286]; extracellular exosome [GO:0070062]; extracellular region [GO:0005576]; filopodium [GO:0030175]; membrane [GO:0016020]; microtubule [GO:0005874]	ATP binding [GO:0005524]; ATP-dependent microtubule motor activity, minus-end-directed [GO:0008569]; dynein intermediate chain binding [GO:0045505]; dynein light intermediate chain binding [GO:0051959]; RNA binding [GO:0003723]
IF5A2	Q9GZV4	Eukaryotic translation initiation factor 5A-2 (eIF-5A-2) (eIF-5A2) (Eukaryotic initiation factor 5A isoform 2)	EIF5A2	mRNA-binding protein involved in translation elongation. Has an important function at the level of mRNA turnover, probably acting downstream of decapping. Involved in actin dynamics and cell cycle progression, mRNA decay and probably in a pathway involved in stress response and maintenance of cell wall integrity. Functions as a regulator of apoptosis. Mediates effects of polyamines on neuronal pr…	cytosol [GO:0005829]; endoplasmic reticulum membrane [GO:0005789]; intracellular membrane-bounded organelle [GO:0043231]; nuclear pore [GO:0005643]	ribosome binding [GO:0043022]; translation elongation factor activity [GO:0003746]
ENOA	P06733	Alpha-enolase (EC 4.2.1.11) (2-phospho-D-glycerate hydro-lyase) (C-myc promoter-binding protein) (Enolase 1) (MBP-1) (MPB-1) (Non-neural enolase) (NNE) (Phosphopyruvate hydratase) (Plasminogen-binding protein)	ENO1 ENO1L1 MBPB1 MPB1	Glycolytic enzyme the catalyzes the conversion of 2-phosphoglycerate to phosphoenolpyruvate (PubMed:29775581, PubMed:1369209). In addition to glycolysis, involved in various processes such as growth control, hypoxia tolerance and allergic responses (PubMed:2005901, PubMed:10802057, PubMed:12666133, PubMed:29775581). May also function in the intravascular and pericellular fibrinolytic system due t…	cell cortex region [GO:0099738]; cell surface [GO:0009986]; cytoplasm [GO:0005737]; cytosol [GO:0005829]; extracellular exosome [GO:0070062]; extracellular space [GO:0005615]; M band [GO:0031430]; membrane [GO:0016020]; nucleus [GO:0005634]; phosphopyruvate hydratase complex [GO:0000015]; plasma membrane [GO:0005886]	cadherin binding [GO:0045296]; DNA-binding transcription repressor activity, RNA polymerase II-specific [GO:0001227]; GTPase binding [GO:0051020]; magnesium ion binding [GO:0000287]; phosphopyruvate hydratase activity [GO:0004634]; protein homodimerization activity [GO:0042803]; RNA binding [GO:0003723]; RNA polymerase II transcription regulatory region sequence-specific DNA binding [GO:0000977]
FAS	P49327	Fatty acid synthase (EC 2.3.1.85) (Type I fatty acid synthase) [Includes: [Acyl-carrier-protein] S-acetyltransferase (EC 2.3.1.38); [Acyl-carrier-protein] S-malonyltransferase (EC 2.3.1.39); 3-oxoacyl-[acyl-carrier-protein] synthase (EC 2.3.1.41); 3-oxoacyl-[acyl-carrier-protein] reductase (EC 1.1.1.100); 3-hydroxyacyl-[acyl-carrier-protein] dehydratase (EC 4.2.1.59); Enoyl-[acyl-carrier-protein]…	FASN FAS	Fatty acid synthetase is a multifunctional enzyme that catalyzes the de novo biosynthesis of long-chain saturated fatty acids starting from acetyl-CoA and malonyl-CoA in the presence of NADPH. This multifunctional protein contains 7 catalytic activities and a site for the binding of the prosthetic group 4'-phosphopantetheine of the acyl carrier protein ([ACP]) domain. {ECO:0000269|PubMed:16215233…	cytosol [GO:0005829]; extracellular exosome [GO:0070062]; glycogen granule [GO:0042587]; Golgi apparatus [GO:0005794]; melanosome [GO:0042470]; membrane [GO:0016020]; plasma membrane [GO:0005886]	(3R)-hydroxymyristoyl-[acyl-carrier-protein] dehydratase activity [GO:0008659]; [acyl-carrier-protein] S-acetyltransferase activity [GO:0004313]; [acyl-carrier-protein] S-malonyltransferase activity [GO:0004314]; 3-hydroxydecanoyl-[acyl-carrier-protein] dehydratase activity [GO:0008693]; 3-hydroxyoctanoyl-[acyl-carrier-protein] dehydratase activity [GO:0047451]; 3-hydroxypalmitoyl-[acyl-carrier-p…
FILA2	Q5D862	Filaggrin-2 (FLG-2) (Intermediate filament-associated and psoriasis-susceptibility protein) (Ifapsoriasin)	FLG2 IFPS	Essential for normal cell-cell adhesion in the cornified cell layers (PubMed:29758285). Important for proper integrity and mechanical strength of the stratum corneum of the epidermis (PubMed:29505760). {ECO:0000269|PubMed:29505760, ECO:0000269|PubMed:29758285}.	cornified envelope [GO:0001533]; cytoplasm [GO:0005737]; extracellular region [GO:0005576]; keratohyalin granule [GO:0036457]; nucleus [GO:0005634]; tertiary granule lumen [GO:1904724]	calcium ion binding [GO:0005509]; structural molecule activity [GO:0005198]; transition metal ion binding [GO:0046914]
GDIB	P50395	Rab GDP dissociation inhibitor beta (Rab GDI beta) (Guanosine diphosphate dissociation inhibitor 2) (GDI-2)	GDI2 RABGDIB	Regulates the GDP/GTP exchange reaction of most Rab proteins by inhibiting the dissociation of GDP from them, and the subsequent binding of GTP to them.	azurophil granule lumen [GO:0035578]; cytoplasm [GO:0005737]; cytosol [GO:0005829]; extracellular exosome [GO:0070062]; extracellular region [GO:0005576]; focal adhesion [GO:0005925]; membrane [GO:0016020]; secretory granule lumen [GO:0034774]; synapse [GO:0045202]; vesicle [GO:0031982]	GTPase activator activity [GO:0005096]; Rab GDP-dissociation inhibitor activity [GO:0005093]; RNA binding [GO:0003723]; small GTPase binding [GO:0031267]
GMPR1	P36959	GMP reductase 1 (GMPR 1) (EC 1.7.1.7) (Guanosine 5'-monophosphate oxidoreductase 1) (Guanosine monophosphate reductase 1)	GMPR GMPR1	Catalyzes the irreversible NADPH-dependent deamination of GMP to IMP. It functions in the conversion of nucleobase, nucleoside and nucleotide derivatives of G to A nucleotides, and in maintaining the intracellular balance of A and G nucleotides. {ECO:0000255|HAMAP-Rule:MF_03195}.	cytosol [GO:0005829]; GMP reductase complex [GO:1902560]	GMP reductase activity [GO:0003920]; metal ion binding [GO:0046872]
GNAQ	P50148	Guanine nucleotide-binding protein G(q) subunit alpha (Guanine nucleotide-binding protein alpha-q)	GNAQ GAQ	Guanine nucleotide-binding proteins (G proteins) are involved as modulators or transducers in various transmembrane signaling systems. Regulates B-cell selection and survival and is required to prevent B-cell-dependent autoimmunity. Regulates chemotaxis of BM-derived neutrophils and dendritic cells (in vitro) (By similarity). Transduces FFAR4 signaling in response to long-chain fatty acids (LCFAs…	cytoplasm [GO:0005737]; extracellular exosome [GO:0070062]; Golgi apparatus [GO:0005794]; heterotrimeric G-protein complex [GO:0005834]; lysosomal membrane [GO:0005765]; nuclear membrane [GO:0031965]; photoreceptor outer segment [GO:0001750]; plasma membrane [GO:0005886]; synapse [GO:0045202]	G-protein beta/gamma-subunit complex binding [GO:0031683]; G protein-coupled receptor binding [GO:0001664]; GTPase activator activity [GO:0005096]; GTPase activity [GO:0003924]; GTP binding [GO:0005525]; metal ion binding [GO:0046872]; type 2A serotonin receptor binding [GO:0031826]
GPV	P40197	Platelet glycoprotein V (GPV) (Glycoprotein 5) (CD antigen CD42d)	GP5	The GPIb-V-IX complex functions as the vWF receptor and mediates vWF-dependent platelet adhesion to blood vessels. The adhesion of platelets to injured vascular surfaces in the arterial circulation is a critical initiating event in hemostasis.	extracellular exosome [GO:0070062]; integral component of plasma membrane [GO:0005887]; plasma membrane [GO:0005886]
G6PI	P06744	Glucose-6-phosphate isomerase (GPI) (EC 5.3.1.9) (Autocrine motility factor) (AMF) (Neuroleukin) (NLK) (Phosphoglucose isomerase) (PGI) (Phosphohexose isomerase) (PHI) (Sperm antigen 36) (SA-36)	GPI	In the cytoplasm, catalyzes the conversion of glucose-6-phosphate to fructose-6-phosphate, the second step in glycolysis, and the reverse reaction during gluconeogenesis (PubMed:28803808). Besides it's role as a glycolytic enzyme, also acts as a secreted cytokine: acts as an angiogenic factor (AMF) that stimulates endothelial cell motility (PubMed:11437381). Acts as a neurotrophic factor, neurole…	ciliary membrane [GO:0060170]; cytosol [GO:0005829]; extracellular exosome [GO:0070062]; extracellular region [GO:0005576]; ficolin-1-rich granule lumen [GO:1904813]; membrane [GO:0016020]; neuron projection [GO:0043005]; nucleoplasm [GO:0005654]; plasma membrane [GO:0005886]; secretory granule lumen [GO:0034774]	cytokine activity [GO:0005125]; glucose-6-phosphate isomerase activity [GO:0004347]; growth factor activity [GO:0008083]; monosaccharide binding [GO:0048029]; ubiquitin protein ligase binding [GO:0031625]
GELS	P06396	Gelsolin (AGEL) (Actin-depolymerizing factor) (ADF) (Brevin)	GSN	Calcium-regulated, actin-modulating protein that binds to the plus (or barbed) ends of actin monomers or filaments, preventing monomer exchange (end-blocking or capping). It can promote the assembly of monomers into filaments (nucleation) as well as sever filaments already formed. Plays a role in ciliogenesis. {ECO:0000269|PubMed:20393563}.	actin cap [GO:0030478]; actin cytoskeleton [GO:0015629]; blood microparticle [GO:0072562]; cortical actin cytoskeleton [GO:0030864]; cytoplasm [GO:0005737]; cytosol [GO:0005829]; extracellular exosome [GO:0070062]; extracellular region [GO:0005576]; extracellular space [GO:0005615]; ficolin-1-rich granule lumen [GO:1904813]; focal adhesion [GO:0005925]; plasma membrane [GO:0005886]; podosome [GO:…	actin binding [GO:0003779]; actin filament binding [GO:0051015]; calcium ion binding [GO:0005509]; myosin II binding [GO:0045159]; phosphatidylinositol 3-kinase catalytic subunit binding [GO:0036313]; phosphatidylinositol-4,5-bisphosphate binding [GO:0005546]
GSTO1	P78417	Glutathione S-transferase omega-1 (GSTO-1) (EC 2.5.1.18) (Glutathione S-transferase omega 1-1) (GSTO 1-1) (Glutathione-dependent dehydroascorbate reductase) (EC 1.8.5.1) (Monomethylarsonic acid reductase) (MMA(V) reductase) (EC 1.20.4.2) (S-(Phenacyl)glutathione reductase) (SPG-R)	GSTO1 GSTTLP28	Exhibits glutathione-dependent thiol transferase and dehydroascorbate reductase activities. Has S-(phenacyl)glutathione reductase activity. Has also glutathione S-transferase activity. Participates in the biotransformation of inorganic arsenic and reduces monomethylarsonic acid (MMA) and dimethylarsonic acid. {ECO:0000269|PubMed:10783391, ECO:0000269|PubMed:11511179, ECO:0000269|PubMed:17226937, …	cytoplasm [GO:0005737]; cytosol [GO:0005829]; extracellular exosome [GO:0070062]; nucleoplasm [GO:0005654]	glutathione dehydrogenase (ascorbate) activity [GO:0045174]; glutathione transferase activity [GO:0004364]; methylarsonate reductase activity [GO:0050610]; oxidoreductase activity [GO:0016491]
GSTP1	P09211	Glutathione S-transferase P (EC 2.5.1.18) (GST class-pi) (GSTP1-1)	GSTP1 FAEES3 GST3	Conjugation of reduced glutathione to a wide number of exogenous and endogenous hydrophobic electrophiles. Involved in the formation of glutathione conjugates of both prostaglandin A2 (PGA2) and prostaglandin J2 (PGJ2) (PubMed:9084911). Participates in the formation of novel hepoxilin regioisomers (PubMed:21046276). Regulates negatively CDK5 activity via p25/p35 translocation to prevent neurodege…	cytoplasm [GO:0005737]; cytosol [GO:0005829]; extracellular exosome [GO:0070062]; extracellular region [GO:0005576]; extracellular space [GO:0005615]; ficolin-1-rich granule lumen [GO:1904813]; mitochondrion [GO:0005739]; nucleus [GO:0005634]; plasma membrane [GO:0005886]; secretory granule lumen [GO:0034774]; TRAF2-GSTP1 complex [GO:0097057]; vesicle [GO:0031982]	dinitrosyl-iron complex binding [GO:0035731]; fatty acid binding [GO:0005504]; glutathione peroxidase activity [GO:0004602]; glutathione transferase activity [GO:0004364]; JUN kinase binding [GO:0008432]; kinase regulator activity [GO:0019207]; nitric oxide binding [GO:0070026]; S-nitrosoglutathione binding [GO:0035730]
HABP2	Q14520	Hyaluronan-binding protein 2 (EC 3.4.21.-) (Factor VII-activating protease) (Factor seven-activating protease) (FSAP) (Hepatocyte growth factor activator-like protein) (Plasma hyaluronan-binding protein) [Cleaved into: Hyaluronan-binding protein 2 50 kDa heavy chain; Hyaluronan-binding protein 2 50 kDa heavy chain alternate form; Hyaluronan-binding protein 2 27 kDa light chain; Hyaluronan-binding…	HABP2 HGFAL PHBP	Cleaves the alpha-chain at multiple sites and the beta-chain between 'Lys-53' and 'Lys-54' but not the gamma-chain of fibrinogen and therefore does not initiate the formation of the fibrin clot and does not cause the fibrinolysis directly. It does not cleave (activate) prothrombin and plasminogen but converts the inactive single chain urinary plasminogen activator (pro-urokinase) to the active tw…	extracellular region [GO:0005576]; extracellular space [GO:0005615]	calcium ion binding [GO:0005509]; glycosaminoglycan binding [GO:0005539]; peptidase activity [GO:0008233]; serine-type endopeptidase activity [GO:0004252]
[truncated: 314 more rows]
